# Supplementary material for: Evolution and transmission landscape of the staphylococcal msrA gene mediating resistance to 14-membered macrolides and type B streptogramins
Source: Front Microbiol. 2026 Apr 22;17:1815688. doi: 10.3389/fmicb.2026.1815688 (PMC13144154; doi:10.3389/fmicb.2026.1815688)
Supplement: Supplementary file 1 [file Table_1.xlsx]

## Sheet: Table S1
Supplementary Table S1. The staphylococcal msrA gene allelic variants, their hosts, genomic coordinates, GenBank accession numbers, and origin
Allele	Species	Strain	Coordinates in a genome	accession No.	Allele Origin	Plasmid Size	Plasmid GC (%)	Plasmid predicted mobility	Plasmid primary cluster
Allele 1	Staphylococcus epidermidis	968	101-1567	NG 047999.1	Chromosome	N/A	N/A	N/A	N/A
Allele 2	Staphylococcus warneri	22.1	20357-21823	CP032158.1	Plasmid	25886	0.292513	Non-Mobilizable	AD281
Allele 2	Enterococcus sp	2A1-6	333-1799	DQ068449.1	Unknown	N/A	N/A	N/A	N/A
Allele 2	Staphylococcus haemolyticus	6	7553-9019	CP102569.2	Plasmid	22240	0.281707	Mobilizable	AA072
Allele 2	Staphylococcus epidermidis	7049	16890-18356	CP118846.1	Plasmid	41938	0.297368	Mobilizable	AD281
Allele 2	Staphylococcus epidermidis	7057	19468-20934	CP118824.1	Plasmid	25879	0.292592	Non-Mobilizable	AD281
Allele 2	Staphylococcus aureus	AATYW	34426-35892	CP116910.1	Plasmid	41081	0.286872	Mobilizable	AB628
Allele 2	Staphylococcus hominis	acrlg	3914-5380	CP090012.1	Plasmid	35196	0.288527	Mobilizable	AA072
Allele 2	Staphylococcus epidermidis	AH6072	20126-21592	CP106836.1	Plasmid	25401	0.293453	Non-Mobilizable	AD281
Allele 2	Staphylococcus epidermidis	B273	3459-4925	CP163558.1	Plasmid	23220	0.298062	Mobilizable	AD281
Allele 2	Streptococcus sp	B7-29	291-1757	DQ131177.1	Unknown	N/A	N/A	N/A	N/A
Allele 2	Staphylococcus epidermidis	BC1190	26009-27475	CP090995.1	Plasmid	31284	0.302327	Mobilizable	AD281
Allele 2	Staphylococcus epidermidis	C019	750009-751475	CP097512.1	Chromosome	N/A	N/A	N/A	N/A
Allele 2	Staphylococcus epidermidis	C034	750008-751474	CP097514.1	Chromosome	N/A	N/A	N/A	N/A
Allele 2	Staphylococcus epidermidis	CBPA-ST-11003	19152-20618	CP071993.1	Plasmid	24268	0.291783	Non-Mobilizable	AD280
Allele 2	Staphylococcus epidermidis	CCARM	2202263-2203729	CP170661.1	Chromosome	N/A	N/A	N/A	N/A
Allele 2	Staphylococcus epidermidis	CCSH-141	7126-8592	CP129373.1	Plasmid	35321	0.290167	Mobilizable	AD281
Allele 2	Staphylococcus aureus	CHAL4	5022-6488	CP125898.1	Plasmid	20460	0.282796	Mobilizable	AA411
Allele 2	Corynebacterium sp	CU-2004	274-1740	AY591760.1	Unknown	N/A	N/A	N/A	N/A
Allele 2	Staphylococcus hominis	FDAARGOS_747	8016-9482	CP046302.1	Plasmid	46602	0.299193	Mobilizable	AA072
Allele 2	Staphylococcus epidermidis	HDRNA_16	15524-16990	CP133690.1	Plasmid	20828	0.30291	Mobilizable	AA072
Allele 2	Staphylococcus aureus	JICS127	1587-3053	AP025695.1	Plasmid	17851	0.285418	Mobilizable	AA840
Allele 2	Staphylococcus aureus	NAS_AN_250	11389-12855	CP062351.1	Plasmid	16691	0.286622	Non-Mobilizable	AA072
Allele 2	Staphylococcus aureus	pEP2104	101-1567	NG 048001.1	Plasmid	1645	0.308207	Non-mobilizable	AA072
Allele 2	Staphylococcus epidermidis	PH1-4	10083-11549	CP090576.1	Plasmid	15374	0.294718	Non-Mobilizable	AA072
Allele 2	Staphylococcus aureus	pMC39	1962-3428	AB016614.1	Plasmid	3506	0.287792	Non-Mobilizable	AA072
Allele 2	Staphylococcus epidermidis	R10C	3929-5395	CP091008.1	Plasmid	31284	0.302327	Mobilizable	AD281
Allele 2	Staphylococcus hominis	S34-1	18851-20317	CP040734.1	Plasmid	29535	0.294566	Non-Mobilizable	AD281
Allele 2	Staphylococcus sp	SB1-57	6649-8115	CP070965.1	Plasmid	43947	0.306119	Non-Mobilizable	AD281
Allele 2	Staphylococcus epidermidis	SE95	8178-9644	CP024438.1	Plasmid	12614	0.286879	Non-Mobilizable	AA072
Allele 2	Staphylococcus argenteus	SG32	20-1486	MT906804.1	Unknown	N/A	N/A	N/A	N/A
Allele 2	Staphylococcus caprae	SY333	39626-41092	CP051648.1	Plasmid	44854	0.312012	Non-Mobilizable	AB125
Allele 2	Staphylococcus aureus	t062	3317-4783	CP170420.1	Plasmid	41081	0.286872	Mobilizable	AB628
Allele 2	Staphylococcus aureus	t1531	37066-38532	CP170430.1	Plasmid	41141	0.286794	Mobilizable	AB628
Allele 2	Staphylococcus epidermidis	TMDU-128	2532367-2533833	CP093170.1	Chromosome	N/A	N/A	N/A	N/A
Allele 2	Staphylococcus warneri	TWSL	2237142-2238608	CP135051.1	Chromosome	N/A	N/A	N/A	N/A
Allele 2	Staphylococcus aureus	TY825	14792-16258	AP012467.1	Plasmid	60563	0.282219	Mobilizable	AA837
Allele 2	Staphylococcus epidermidis	UMCG370	29380-30846	CP064530.1	Plasmid	34408	0.307109	Non-Mobilizable	AD281
Allele 2	Staphylococcus epidermidis	UMCG387	29380-30846	CP064472.1	Plasmid	34408	0.30708	Non-Mobilizable	AD281
Allele 2	Staphylococcus warneri	WB224	30383-31849	CP053472.1	Plasmid	36134	0.304616	Mobilizable	AD281
Allele 2	Staphylococcus massiliensis	WGS1515	541141-542607	CP171119.1	Chromosome	N/A	N/A	N/A	N/A
Allele 2	Staphylococcus warneri	WS479	2988-4454	CP061042.1	Plasmid	31000	0.304645	Mobilizable	AD281
Allele 3	Staphylococcus cohnii	ATCC 29974	2633128-2634594	LT963440.1	Chromosome	N/A	N/A	N/A	N/A
Allele 3	Staphylococcus sp	LKG4-2	19008-20474	CP194534.1	Plasmid	40509	0.305833	Non-Mobilizable	AD188
Allele 3	Staphylococcus aureus	UNC_SA54	30011-31477	CP132366.1	Plasmid	81560	0.280456	Mobilizable	AA848
Allele 4	Staphylococcus warneri	SWO	29294-30760	CP033100.1	Plasmid	30898	0.304389	Mobilizable	AD281
Allele 5	Staphylococcus capitis	Sc1365665	22498-23964	CP145252.1	Plasmid	50982	0.297438	Mobilizable	AB923
Allele 6	Staphylococcus epidermidis	ADQBK	38467-39933	CP134841.1	Plasmid	46788	0.292126	Mobilizable	AA761
Allele 7	Staphylococcus warneri	2023.05	15522-16988	CP134466.1	Plasmid	33176	0.29871	Mobilizable	AB924
Allele 7	Citrobacter portucalensis	F2221	16633-18099	CP137483.1	Plasmid	21731	0.295753	Non-Mobilizable	AD280
Allele 8	Staphylococcus epidermidis	SP1	51951-53417	KR230047.1	Plasmid	76991	0.297437	Conjugative	AB543
Allele 9	Staphylococcus epidermidis	HD75-1	7125-8591	CP052944.1	Plasmid	24048	0.297197	Mobilizable	AD281
Allele 10	Staphylococcus aureus	1969.N	29852-31318	CP016860.2	Plasmid	61505	0.295293	Conjugative	AA086
Allele 10	Staphylococcus aureus	3020.C01	29852-31318	CP025497.1	Plasmid	61505	0.295456	Conjugative	AA086
Allele 10	Staphylococcus aureus	USA300_2014.C02	29853-31319	CP012121.2	Plasmid	61539	0.295357	Conjugative	AA086
Allele 11	Pseudomonas sp	3U3-1	101-1567	NG 048002.1	Unknown	N/A	N/A	N/A	N/A
Allele 12	Staphylococcus aureus	pSP6	2004-3470	AB016615.1	Plasmid	3548	0.288331	Non-Mobilizable	AA072
Allele 13	Staphylococcus sp	LKG3-1	26325-27791	CP183798.1	Plasmid	35404	0.299316	Non-Mobilizable	AD279
Allele 13	Staphylococcus sp	LKG3-3	19725-21191	CP194531.1	Plasmid	34951	0.30002	Non-Mobilizable	AD279
Allele 13	Staphylococcus sp	LKG7-3	29147-30613	CP184577.1	Plasmid	34931	0.299505	Non-Mobilizable	AD279
Allele 14	Staphylococcus xylosus	14BME10	69221-70687	CP154367.1	Plasmid	73671	0.313665	Mobilizable	AD188
Allele 14	Staphylococcus equorum	ADH2-898	26307-27773	CP085227.1	Plasmid	44512	0.313421	Non-Mobilizable	AA845
Allele 14	Staphylococcus equorum	DSM	16765-18231	CP118983.1	Plasmid	28553	0.299478	Non-Mobilizable	AA069
Allele 14	Staphylococcus equorum	FDAARGOS_1149	5787-7253	CP068070.1	Plasmid	28553	0.299443	Non-Mobilizable	AA069
Allele 14	Staphylococcus xylosus	JW2311	9090-10556	LT223129.1	Plasmid	49273	0.307207	Non-Mobilizable	AB869
Allele 14	Staphylococcus equorum	SLM-340	42227-43693	CP084998.1	Plasmid	44512	0.313421	Non-Mobilizable	AA845
Allele 15	Staphylococcus sp	LKG7-3	51685-53151	CP184578.1	Plasmid	58671	0.300728	Mobilizable	AB125
Allele 16	Staphylococcus haemolyticus	114126	2316364-2317830	OZ330104.1	Chromosome	N/A	N/A	N/A	N/A
Allele 16	Staphylococcus aureus	17Sau58	16950-18416	MK992499.1	Plasmid	38304	0.301796	Mobilizable	AA848
Allele 16	Staphylococcus epidermidis	20DL	3464-4930	CP121514.1	Plasmid	25172	0.300652	Non-Mobilizable	AD280
Allele 16	Staphylococcus epidermidis	24FSE01	1963987-1965453	CP121502.1	Chromosome	N/A	N/A	N/A	N/A
Allele 16	Staphylococcus epidermidis	24FSE03	687125-688591	CP121489.1	Chromosome	N/A	N/A	N/A	N/A
Allele 16	Staphylococcus epidermidis	24FSE04	441198-442664	CP121497.1	Chromosome	N/A	N/A	N/A	N/A
Allele 16	Staphylococcus haemolyticus	51-13	349598-351064	OZ330103.1	Chromosome	N/A	N/A	N/A	N/A
Allele 16	Staphylococcus aureus	5118.N	50928-52394	CP016854.2	Plasmid	53799	0.296641	Mobilizable	AA839
Allele 16	Staphylococcus epidermidis	6DSE07	579-2045	CP121520.1	Plasmid	21268	0.301862	Non-Mobilizable	AB125
Allele 16	Staphylococcus epidermidis	7	1484-2950	CP121082.1	Plasmid	25203	0.291678	Non-Mobilizable	AD195
Allele 16	Staphylococcus haemolyticus	83131A	2271833-2273299	CP024809.1	Chromosome	N/A	N/A	N/A	N/A
Allele 16	Staphylococcus haemolyticus	83131B	2270836-2272302	CP025396.1	Chromosome	N/A	N/A	N/A	N/A
Allele 16	Staphylococcus aureus	B0419	58063-59529	CP184730.1	Chromosome	N/A	N/A	N/A	N/A
Allele 16	Staphylococcus capitis	BN2	519611-521077	CP042341.1	Chromosome	N/A	N/A	N/A	N/A
Allele 16	Staphylococcus aureus	BSN76	2027160-2028626	CP148992.1	Chromosome	N/A	N/A	N/A	N/A
Allele 16	Staphylococcus hominis	C5	15853-17319	CP093540.1	Plasmid	33070	0.30124	Non-Mobilizable	AB125
Allele 16	Staphylococcus epidermidis	CBPA-ST-10002	303822-305288	CP071988.1	Chromosome	N/A	N/A	N/A	N/A
Allele 16	Staphylococcus aureus	CFSAN007850	7480-8946	CP017683.1	Plasmid	39249	0.306122	Mobilizable	AA848
Allele 16	Staphylococcus haemolyticus	CGMH-SH51	2242800-2244266	CP092478.1	Chromosome	N/A	N/A	N/A	N/A
Allele 16	Staphylococcus aureus	Col52-A5	22909-24375	CP040561.1	Plasmid	37585	0.288253	Mobilizable	AA848
Allele 16	Staphylococcus aureus	CP122545.1	16572-18038	CP030478.1	Plasmid	44863	0.290417	Mobilizable	AA409
Allele 16	Staphylococcus aureus	ER06690.3	29805-31271	CP052009.1	Plasmid	43963	0.289607	Mobilizable	AA411
Allele 16	Staphylococcus aureus	ER22416.3	27660-29126	CP122545.1	Plasmid	34773	0.295603	Non-Mobilizable	AA840
Allele 16	Staphylococcus epidermidis	FDAARGOS 161	3574-5040	CP014130.1	Plasmid	21267	0.301312	Non-Mobilizable	AB125
Allele 16	Staphylococcus saprophyticus	FDAARGOS 168	26660-28126	CP014115.1	Plasmid	29612	0.294138	Non-Mobilizable	AD279
Allele 16	Staphylococcus haemolyticus	FDAARGOS 517	903628-905094	CP033814.1	Chromosome	N/A	N/A	N/A	N/A
Allele 16	Staphylococcus aureus	GE-MSSA31	20651-22117	CP123129.1	Plasmid	39466	0.301475	Mobilizable	AA411
Allele 16	Staphylococcus aureus	GTVSS-007	22512-23978	CP176716.1	Plasmid	39305	0.306093	Mobilizable	AA848
Allele 16	Staphylococcus epidermidis	HD04-1	24290-25756	CP052986.1	Plasmid	26927	0.29398	Mobilizable	AD279
Allele 16	Staphylococcus epidermidis	HD26-1	24290-25756	CP052999.1	Plasmid	26927	0.293943	Mobilizable	AD279
Allele 16	Staphylococcus epidermidis	HD26-2	24290-25756	CP052979.1	Plasmid	26927	0.293943	Mobilizable	AD279
Allele 16	Staphylococcus epidermidis	HD40-5	346415-347881	CP052963.1	Chromosome	N/A	N/A	N/A	N/A
Allele 16	Staphylococcus epidermidis	HDRNA 08 K01	288348-289814	CP133682.1	Chromosome	N/A	N/A	N/A	N/A
Allele 16	Staphylococcus haemolyticus	JCSC1435	2333752-2335218	AP006716.1	Chromosome	N/A	N/A	N/A	N/A
Allele 16	Staphylococcus aureus	LA-019T	29094-30560	CP192813.1	Plasmid	34821	0.31145	Mobilizable	AA840
Allele 16	Staphylococcus haemolyticus	M81.1	1958431-1959897	CP143639.1	Chromosome	N/A	N/A	N/A	N/A
Allele 16	Staphylococcus aureus	MRSA10075	27623-29089	OP378667.1	Plasmid	48975	0.284696	Mobilizable	AA848
Allele 16	Staphylococcus haemolyticus	MSA JNM56C1	2249253-2250719	CP063753.1	Chromosome	N/A	N/A	N/A	N/A
Allele 16	Staphylococcus haemolyticus		2303292-2304758	OZ223668.1	Chromosome	N/A	N/A	N/A	N/A
Allele 16	Staphylococcus aureus	NAS AN 247	2019512-2020978	CP062408.1	Chromosome	N/A	N/A	N/A	N/A
Allele 16	Staphylococcus aureus	pt229	2334-3800	CP049484.1	Plasmid	32305	0.296982	Non-Mobilizable	AA840
Allele 16	Staphylococcus aureus	pt232	4456-5922	CP049992.1	Plasmid	84043	0.302	Mobilizable	AA840
Allele 16	Staphylococcus aureus	SA1575	58380-59846	CP135617.1	Chromosome	N/A	N/A	N/A	N/A
Allele 16	Staphylococcus epidermidis	Se_BPH0704	6685-8151	LR735430.1	Plasmid	15030	0.294544	Non-Mobilizable	AB125
Allele 16	Staphylococcus epidermidis	SEA37	17265-18731	CP133000.1	Plasmid	35344	0.293147	Non-Mobilizable	AD281
Allele 16	Staphylococcus haemolyticus	SGAir0252	16081-17547	CP025033.1	Plasmid	41662	0.296361	Non-Mobilizable	AD280
Allele 16	Staphylococcus haemolyticus	Sh1187	2289793-2291259	CP155541.1	Chromosome	N/A	N/A	N/A	N/A
Allele 16	Staphylococcus haemolyticus	Sh1187-1	28970-30436	CP155542.1	Plasmid	32420	0.302344	Non-Mobilizable	AD279
Allele 16	Staphylococcus haemolyticus	SH1275	16284-17750	CP123981.1	Plasmid	26934	0.300327	Non-Mobilizable	AD280
Allele 16	Staphylococcus haemolyticus	Sh29/312/L2	2239780-2241246	CP011116.1	Chromosome	N/A	N/A	N/A	N/A
Allele 16	Staphylococcus aureus	t5047	20136-21602	CP170415.1	Plasmid	29320	0.288984	Mobilizable	AA411
Allele 16	Staphylococcus haemolyticus	UMB6531B	2036602-2038068	CP185994.1	Chromosome	N/A	N/A	N/A	N/A
Allele 16	Staphylococcus epidermidis	UMCG383	27175-28641	CP064483.1	Plasmid	29612	0.294171	Non-Mobilizable	AD279
Allele 16	Staphylococcus aureus	V2200	31235-32701	CP007658.1	Plasmid	43396	0.30224	Mobilizable	AA848
Allele 16	Staphylococcus haemolyticus	VSI35	2128274-2129740	CP118060.1	Chromosome	N/A	N/A	N/A	N/A
Allele 16	Staphylococcus hominis	YLP1	1463305-1464771	CP199198.1	Chromosome	N/A	N/A	N/A	N/A
Allele 16	Staphylococcus epidermidis	Z0118SE0260	453793-455259	CP060794.1	Chromosome	N/A	N/A	N/A	N/A
Allele 17	Staphylococcus epidermidis	23DSE01	17690-19156	CP121508.1	Plasmid	24517	0.291308	Non-Mobilizable	AD279
Allele 17	Staphylococcus epidermidis	32FSE06	2345413-2346879	CP120424.1	Chromosome	N/A	N/A	N/A	N/A
Allele 17	Staphylococcus epidermidis	CSF41498	8054-9520	CP030247.1	Plasmid	24519	0.291325	Non-Mobilizable	AD279
Allele 17	Staphylococcus hominis	FDAARGOS 748	9604-11070	CP054881.1	Plasmid	24519	0.291366	Non-Mobilizable	AD279
Allele 17	Staphylococcus epidermidis	Se_BPH0736	16077-17543	LR735435.1	Plasmid	29558	0.29569	Non-Mobilizable	AD279
Allele 17	Staphylococcus epidermidis	SK85	8282-9748	GQ900458.1	Plasmid	24518	0.291337	Non-Mobilizable	AD279
Allele 17	Staphylococcus capitis	Sc1365706	15149-16615	CP145222.2	Plasmid	47004	0.289273	Mobilizable	AD279
Allele 17	Staphylococcus epidermidis	SCAID	5649-7115	CP082818.1	Plasmid	24520	0.291517	Non-Mobilizable	AD279
Allele 17	Staphylococcus epidermidis	SE 4.7	21882-23348	CP114454.1	Plasmid	24519	0.291325	Non-Mobilizable	AD279
Allele 17	Staphylococcus epidermidis	SE 4.8	21918-23384	CP114451.1	Plasmid	24555	0.292364	Non-Mobilizable	AD279
Allele 17	Staphylococcus epidermidis	X15T2	2219612-2221078	CP178524.1	Chromosome	N/A	N/A	N/A	N/A
Allele 17	Staphylococcus epidermidis	YSMAS1	2378841-2380307	CP180313.1	Chromosome	N/A	N/A	N/A	N/A
Allele 18	Staphylococcus aureus	14732	556-2022	CP053638.1	Plasmid	27018	0.304908	Mobilizable	AA840
Allele 18	Staphylococcus aureus	16405	38716-40182	CP053354.1	Plasmid	54059	0.304815	Mobilizable	AA840
Allele 18	Staphylococcus aureus	16445	17639-19105	CP043303.1	Plasmid	40628	0.294723	Mobilizable	AA840
Allele 18	Staphylococcus aureus	BSN100	15458-16924	CP149465.1	Plasmid	37734	0.296523	Mobilizable	AA840
Allele 18	Staphylococcus aureus	BSN142	7875-9341	CP151291.1	Plasmid	29408	0.306753	Mobilizable	AA840
Allele 18	Staphylococcus aureus	BSN188	23249-24715	CP156767.1	Plasmid	29407	0.306628	Mobilizable	AA840
Allele 18	Staphylococcus aureus	BSN82	17639-19105	CP157309.1	Plasmid	36446	0.292433	Mobilizable	AA840
Allele 18	Staphylococcus aureus	BSN94	17199-18665	CP151424.1	Plasmid	30597	0.296869	Mobilizable	AA840
Allele 18	Staphylococcus aureus	pt238	26983-28449	CP049469.1	Plasmid	30539	0.295393	Mobilizable	AA840
Allele 19	Staphylococcus aureus	0831	10054-11520	CP104021.1	Plasmid	27068	0.305342	Mobilizable	AA840
Allele 19	Staphylococcus aureus	1	1914025-1915491	CP102576.2	Chromosome	N/A	N/A	N/A	N/A
Allele 19	Staphylococcus aureus	11819-97	54168-55634	CP003194.1	Chromosome	N/A	N/A	N/A	N/A
Allele 19	Staphylococcus aureus	12	2127923-2129389	CP102560.2	Chromosome	N/A	N/A	N/A	N/A
Allele 19	Staphylococcus aureus	12-03119	172521-173987	CP125861.1	Chromosome	N/A	N/A	N/A	N/A
Allele 19	Staphylococcus aureus	14638	3509-4975	CP053635.1	Plasmid	25430	0.306606	Mobilizable	AA840
Allele 19	Staphylococcus aureus	14640	7875-9341	CP053637.1	Plasmid	25430	0.306606	Mobilizable	AA840
Allele 19	Staphylococcus aureus	1625.C01	24030-25496	CP016862.2	Plasmid	27067	0.30539	Mobilizable	AA840
Allele 19	Staphylococcus aureus	16439	19979-21445	CP043301.1	Plasmid	39823	0.288477	Mobilizable	AA840
Allele 19	Staphylococcus aureus	18	16659-18125	CP097087.1	Plasmid	26428	0.304116	Mobilizable	AA840
Allele 19	Staphylococcus aureus	18805	21342-22808	CP002132.1	Plasmid	27069	0.305368	Mobilizable	AA840
Allele 19	Staphylococcus aureus	18806	21341-22807	CP002134.1	Plasmid	27068	0.305416	Mobilizable	AA840
Allele 19	Staphylococcus aureus	18807	21245-22711	CP002135.1	Plasmid	26972	0.305317	Mobilizable	AA840
Allele 19	Staphylococcus aureus	18808	21332-22798	CP002137.1	Plasmid	27059	0.305407	Mobilizable	AA840
Allele 19	Staphylococcus aureus	18809	21341-22807	CP002139.1	Plasmid	27068	0.305379	Mobilizable	AA840
Allele 19	Staphylococcus aureus	18810	21340-22806	CP002141.1	Plasmid	27067	0.305206	Mobilizable	AA840
Allele 19	Staphylococcus aureus	18811	21342-22808	CP002143.1	Plasmid	27070	0.305353	Mobilizable	AA840
Allele 19	Staphylococcus aureus	19-02247	6261-7727	CP125868.1	Plasmid	20966	0.294143	Mobilizable	AA840
Allele 19	Staphylococcus aureus	1971.C01	19733-21199	CP016857.2	Plasmid	37941	0.296724	Mobilizable	AA840
Allele 19	Staphylococcus aureus	2	2685875-2687341	CP102575.2	Chromosome	N/A	N/A	N/A	N/A
Allele 19	Staphylococcus aureus	2022QW-00133	21353-22819	CP117205.1	Unknown	N/A	N/A	N/A	N/A
Allele 19	Staphylococcus aureus	2148.C01	29623-31089	CP017095.2	Plasmid	32660	0.306001	Mobilizable	AA840
Allele 19	Staphylococcus aureus	3	1915356-1916822	CP102574.2	Chromosome	N/A	N/A	N/A	N/A
Allele 19	Staphylococcus aureus	3 1d	21212-22678	CP195882.1	Plasmid	26953	0.305272	Mobilizable	AA840
Allele 19	Staphylococcus aureus	3009	7124-8590	CP170786.1	Plasmid	40663	0.290338	Mobilizable	AA409
Allele 19	Staphylococcus hominis	acrlk	8576-10042	CP090015.1	Plasmid	23944	0.311226	Mobilizable	AA840
Allele 19	Staphylococcus aureus	AF4005	17141-18607	CP115475.1	Plasmid	25430	0.306685	Mobilizable	AA840
Allele 19	Staphylococcus aureus	AG21-0595	20910-22376	CP181127.1	Plasmid	27068	0.305379	Mobilizable	AA840
Allele 19	Staphylococcus aureus	AG21-0606	21095-22561	CP181122.1	Plasmid	27068	0.30539	Mobilizable	AA840
Allele 19	Staphylococcus aureus	AG21-0612	21018-22484	CP181108.1	Plasmid	27176	0.304865	Mobilizable	AA840
Allele 19	Staphylococcus aureus	AG21-0621	20910-22376	CP181132.1	Plasmid	27068	0.305264	Mobilizable	AA840
Allele 19	Staphylococcus aureus	AR 0216	1213-2679	CP029677.1	Plasmid	27067	0.30539	Mobilizable	AA840
Allele 19	Staphylococcus aureus	AR 0225	21092-22558	CP029666.1	Plasmid	27063	0.305435	Mobilizable	AA840
Allele 19	Staphylococcus aureus	AR 0226	2468-3934	CP029665.1	Plasmid	26984	0.305255	Mobilizable	AA840
Allele 19	Staphylococcus aureus	B0417	20879-22345	CP184661.1	Plasmid	27037	0.305396	Mobilizable	AA840
Allele 19	Staphylococcus aureus	B0483	20910-22376	CP184720.1	Plasmid	27068	0.305231	Mobilizable	AA840
Allele 19	Staphylococcus aureus	B0516	20911-22377	CP163246.1	Plasmid	27069	0.305379	Mobilizable	AA840
Allele 19	Staphylococcus aureus	B0519	20911-22377	CP162638.1	Plasmid	27069	0.305442	Mobilizable	AA840
Allele 19	Staphylococcus aureus	BIAI	16870-18336	CP113232.1	Plasmid	20673	0.293813	Mobilizable	AA840
Allele 19	Staphylococcus aureus	BPH2986	19502-20968	LR130519.1	Plasmid	27037	0.305433	Mobilizable	AA840
Allele 19	Staphylococcus aureus	BSN03	20911-22377	CP165775.1	Plasmid	27069	0.305325	Mobilizable	AA840
Allele 19	Staphylococcus aureus	BSN05	20909-22375	CP165779.1	Plasmid	27067	0.305169	Mobilizable	AA840
Allele 19	Staphylococcus aureus	BSN07S	20909-22375	CP159435.1	Plasmid	27067	0.305052	Mobilizable	AA840
Allele 19	Staphylococcus aureus	BSN08	19980-21446	CP186028.1	Plasmid	24126	0.283263	Non-Mobilizable	AA840
Allele 19	Staphylococcus aureus	BSN102	7875-9341	CP147692.1	Plasmid	27068	0.305379	Mobilizable	AA840
Allele 19	Staphylococcus aureus	BSN103	415478-416944	CP151425.1	Chromosome	N/A	N/A	N/A	N/A
Allele 19	Staphylococcus aureus	BSN104	7875-9341	CP147700.1	Plasmid	26921	0.305	Mobilizable	AA840
Allele 19	Staphylococcus aureus	BSN119	20910-22376	CP151826.1	Plasmid	27068	0.305305	Mobilizable	AA840
Allele 19	Staphylococcus aureus	BSN123	20846-22312	CP149809.1	Plasmid	27004	0.305362	Mobilizable	AA840
Allele 19	Staphylococcus aureus	BSN124	19767-21233	CP149938.1	Plasmid	25925	0.302604	Mobilizable	AA840
Allele 19	Staphylococcus aureus	BSN126	16882-18348	CP151563.1	Plasmid	35451	0.290784	Mobilizable	AA840
Allele 19	Staphylococcus aureus	BSN131	22968-24434	CP147873.1	Plasmid	33648	0.299245	Mobilizable	AA839
Allele 19	Staphylococcus aureus	BSN133	10958-12424	CP147703.1	Plasmid	16596	0.297602	Mobilizable	AA840
Allele 19	Staphylococcus aureus	BSN134	20941-22407	CP152327.1	Plasmid	23090	0.303681	Mobilizable	AA840
Allele 19	Staphylococcus aureus	BSN138	7791-9257	CP147970.1	Plasmid	26985	0.305244	Mobilizable	AA840
Allele 19	Staphylococcus aureus	BSN140	20389-21855	CP147832.1	Plasmid	23062	0.303877	Mobilizable	AA840
Allele 19	Staphylococcus aureus	BSN144	20911-22377	CP156704.1	Plasmid	27069	0.305405	Mobilizable	AA840
Allele 19	Staphylococcus aureus	BSN146	4531-5997	CP152126.1	Plasmid	37703	0.300957	Mobilizable	AA839
Allele 19	Staphylococcus aureus	BSN151	20452-21918	CP151145.1	Plasmid	23061	0.303846	Mobilizable	AA840
Allele 19	Staphylococcus aureus	BSN152	7263-8729	CP151150.1	Plasmid	24818	0.305746	Mobilizable	AA840
Allele 19	Staphylococcus aureus	BSN163	20912-22378	CP151890.1	Plasmid	27070	0.305283	Mobilizable	AA840
Allele 19	Staphylococcus aureus	BSN173	18899-20365	CP151574.1	Plasmid	25057	0.29808	Mobilizable	AA840
Allele 19	Staphylococcus aureus	BSN174	19171-20637	CP151577.1	Plasmid	25329	0.298433	Mobilizable	AA840
Allele 19	Staphylococcus aureus	BSN178	20865-22331	CP157768.1	Plasmid	27023	0.305085	Mobilizable	AA840
Allele 19	Staphylococcus aureus	BSN179	22967-24433	CP151655.1	Plasmid	37559	0.299742	Mobilizable	AA839
Allele 19	Staphylococcus aureus	BSN182	19255-20721	CP150894.1	Plasmid	24313	0.288693	Mobilizable	AA840
Allele 19	Staphylococcus aureus	BSN182	2618907-2620373	CP150893.1	Chromosome	N/A	N/A	N/A	N/A
Allele 19	Staphylococcus aureus	BSN189	20911-22377	CP155821.1	Plasmid	27069	0.305405	Mobilizable	AA840
Allele 19	Staphylococcus aureus	BSN192	4531-5997	CP152313.1	Plasmid	37704	0.30087	Mobilizable	AA839
Allele 19	Staphylococcus aureus	BSN193	20910-22376	CP154283.1	Plasmid	27068	0.305416	Mobilizable	AA840
Allele 19	Staphylococcus aureus	BSN195	20911-22377	CP154289.1	Plasmid	27448	0.30658	Mobilizable	AA840
Allele 19	Staphylococcus aureus	BSN196	3879-5345	CP154291.1	Plasmid	18994	0.289618	Mobilizable	AA840
Allele 19	Staphylococcus aureus	BSN197	20856-22322	CP154382.1	Plasmid	23005	0.303412	Mobilizable	AA840
Allele 19	Staphylococcus aureus	BSN199	19272-20738	CP157525.1	Plasmid	25430	0.306567	Mobilizable	AA840
Allele 19	Staphylococcus aureus	BSN201	17300-18766	CP151586.1	Plasmid	23275	0.293362	Mobilizable	AA840
Allele 19	Staphylococcus aureus	BSN205	22969-24435	CP150103.1	Plasmid	33552	0.297866	Mobilizable	AA839
Allele 19	Staphylococcus aureus	BSN209	20940-22406	CP150106.1	Plasmid	27098	0.305299	Mobilizable	AA840
Allele 19	Staphylococcus aureus	BSN211	20911-22377	CP150112.1	Plasmid	27069	0.305368	Mobilizable	AA840
Allele 19	Staphylococcus aureus	BSN212	20826-22292	CP150114.1	Plasmid	26984	0.305218	Mobilizable	AA840
Allele 19	Staphylococcus aureus	BSN25	22968-24434	CP158668.1	Plasmid	30084	0.299129	Mobilizable	AA839
Allele 19	Staphylococcus aureus	BSN37	12997-14463	CP184716.1	Plasmid	27065	0.305232	Mobilizable	AA840
Allele 19	Staphylococcus aureus	BSN38-MRSA1	20877-22343	CP159799.1	Plasmid	27035	0.305382	Mobilizable	AA840
Allele 19	Staphylococcus aureus	BSN41	20909-22375	CP169946.1	Plasmid	27067	0.30539	Mobilizable	AA840
Allele 19	Staphylococcus aureus	BSN46-2	20910-22376	CP151124.1	Plasmid	27068	0.305416	Mobilizable	AA840
Allele 19	Staphylococcus aureus	BSN47-2	20941-22407	CP151143.1	Plasmid	27099	0.305362	Mobilizable	AA840
Allele 19	Staphylococcus aureus	BSN48-2	28201-29667	CP157422.1	Plasmid	34344	0.301101	Mobilizable	AA839
Allele 19	Staphylococcus aureus	BSN49	22968-24434	CP159796.1	Plasmid	34344	0.301113	Mobilizable	AA839
Allele 19	Staphylococcus aureus	BSN50	20815-22281	CP158205.1	Plasmid	26973	0.305305	Mobilizable	AA840
Allele 19	Staphylococcus aureus	BSN52-2	20911-22377	CP152320.1	Plasmid	27069	0.305442	Mobilizable	AA840
Allele 19	Staphylococcus aureus	BSN52-3	20909-22375	CP154280.1	Plasmid	27067	0.30539	Mobilizable	AA840
Allele 19	Staphylococcus aureus	BSN52-4	20909-22375	CP152323.1	Plasmid	27067	0.305427	Mobilizable	AA840
Allele 19	Staphylococcus aureus	BSN53	20910-22376	CP152411.1	Plasmid	27068	0.305342	Mobilizable	AA840
Allele 19	Staphylococcus aureus	BSN54	22967-24433	CP165633.1	Plasmid	41213	0.299988	Mobilizable	AA839
Allele 19	Staphylococcus aureus	BSN55	7875-9341	CP151120.1	Plasmid	25430	0.306646	Mobilizable	AA840
Allele 19	Staphylococcus aureus	BSN57	31512-32978	CP154498.1	Plasmid	37655	0.300969	Mobilizable	AA839
Allele 19	Staphylococcus aureus	BSN57-2	32403-33869	CP169948.1	Plasmid	34343	0.301109	Mobilizable	AA839
Allele 19	Staphylococcus aureus	BSN60	20885-22351	CP158421.1	Plasmid	27043	0.30507	Mobilizable	AA840
Allele 19	Staphylococcus aureus	BSN61	20940-22406	CP169951.1	Plasmid	27098	0.305189	Mobilizable	AA840
Allele 19	Staphylococcus aureus	BSN65	419560-421026	CP157304.1	Chromosome	N/A	N/A	N/A	N/A
Allele 19	Staphylococcus aureus	BSN66	7875-9341	CP150830.1	Plasmid	27067	0.305228	Mobilizable	AA840
Allele 19	Staphylococcus aureus	BSN69	20895-22361	CP150837.1	Plasmid	27053	0.305105	Mobilizable	AA840
Allele 19	Staphylococcus aureus	BSN72	7875-9341	CP149457.1	Plasmid	27068	0.305453	Mobilizable	AA840
Allele 19	Staphylococcus aureus	BSN75	8405-9871	CP185911.1	Plasmid	21422	0.30506	Mobilizable	AA840
Allele 19	Staphylococcus aureus	BSN77	20911-22377	CP156039.1	Plasmid	27069	0.305405	Mobilizable	AA840
Allele 19	Staphylococcus aureus	BSN78	459984-461450	CP149461.1	Chromosome	N/A	N/A	N/A	N/A
Allele 19	Staphylococcus aureus	BSN85	22968-24434	CP157307.1	Plasmid	30083	0.299039	Mobilizable	AA839
Allele 19	Staphylococcus aureus	C1	415817-417283	CP127827.1	Chromosome	N/A	N/A	N/A	N/A
Allele 19	Staphylococcus aureus	C230400445	2801617-2803083	CP171776.1	Chromosome	N/A	N/A	N/A	N/A
Allele 19	Staphylococcus aureus	C96	419687-421153	CP168717.1	Chromosome	N/A	N/A	N/A	N/A
Allele 19	Staphylococcus aureus	CFSAN082781	23670-25136	CP031891.1	Plasmid	27068	0.305379	Mobilizable	AA840
Allele 19	Staphylococcus aureus	CFSAN082782	22855-24321	CP031889.1	Plasmid	27068	0.305379	Mobilizable	AA840
Allele 19	Staphylococcus aureus	CUBIST-14	20910-22376	CP167988.1	Plasmid	27068	0.305416	Mobilizable	AA840
Allele 19	Staphylococcus aureus	CUBIST-21	20910-22376	CP167944.1	Plasmid	27068	0.305305	Mobilizable	AA840
Allele 19	Staphylococcus aureus	CUBIST-25	23920-25386	CP168088.1	Plasmid	30078	0.30238	Mobilizable	AA840
Allele 19	Staphylococcus aureus	CUBIST-35	20647-22113	CP167938.1	Plasmid	26805	0.30554	Mobilizable	AA840
Allele 19	Staphylococcus aureus	CUBIST-4	20910-22376	CP167991.1	Plasmid	27067	0.30539	Mobilizable	AA840
Allele 19	Staphylococcus aureus	CUBIST-43	10030-11496	CP167933.1	Plasmid	23059	0.303786	Mobilizable	AA840
Allele 19	Staphylococcus aureus	CUBIST-49	20910-22376	CP168159.1	Plasmid	27068	0.305379	Mobilizable	AA840
Allele 19	Staphylococcus aureus	DA70870	2524140-2525606	CP138661.1	Chromosome	N/A	N/A	N/A	N/A
Allele 19	Staphylococcus aureus	DAR4145	1450827-1452293	CP010526.1	Chromosome	N/A	N/A	N/A	N/A
Allele 19	Staphylococcus aureus	ER00385.3	19672-21138	CP030643.1	Plasmid	23059	0.303699	Mobilizable	AA840
Allele 19	Staphylococcus aureus	ER00551.3	15603-17069	CP030425.1	Plasmid	17543	0.288833	Mobilizable	AA840
Allele 19	Staphylococcus aureus	ER00573.3	21692-23158	CP030680.1	Plasmid	24739	0.297142	Mobilizable	AA840
Allele 19	Staphylococcus aureus	ER00594.3	3836-5302	CP030587.1	Plasmid	26731	0.304291	Mobilizable	AA840
Allele 19	Staphylococcus aureus	ER00610.3	18178-19644	CP030433.1	Plasmid	25430	0.306567	Mobilizable	AA840
Allele 19	Staphylococcus aureus	ER00658.3	18178-19644	CP030602.1	Plasmid	25430	0.306567	Mobilizable	AA840
Allele 19	Staphylococcus aureus	ER00695.3	18814-20280	CP030463.1	Plasmid	25435	0.306585	Mobilizable	AA840
Allele 19	Staphylococcus aureus	ER00707.3	18823-20289	CP030509.1	Plasmid	25444	0.306516	Mobilizable	AA840
Allele 19	Staphylococcus aureus	ER00749.3	18816-20282	CP030567.1	Plasmid	25437	0.306561	Mobilizable	AA840
Allele 19	Staphylococcus aureus	ER00749.3	2632674-2634140	CP030534.1	Chromosome	N/A	N/A	N/A	N/A
Allele 19	Staphylococcus aureus	ER00951.3	18178-19644	CP030669.1	Plasmid	25430	0.306488	Mobilizable	AA840
Allele 19	Staphylococcus aureus	ER00959.3	3836-5302	CP030385.1	Plasmid	27063	0.305399	Mobilizable	AA840
Allele 19	Staphylococcus aureus	ER01009.3	20199-21665	CP030488.1	Plasmid	24124	0.29452	Mobilizable	AA840
Allele 19	Staphylococcus aureus	ER01062.3	14561-16027	CP030387.1	Plasmid	25430	0.306567	Mobilizable	AA840
Allele 19	Staphylococcus aureus	ER01073.3	2628382-2629848	CP030585.1	Chromosome	N/A	N/A	N/A	N/A
Allele 19	Staphylococcus aureus	ER01334.3	14144-15610	CP030698.1	Plasmid	25430	0.306528	Mobilizable	AA840
Allele 19	Staphylococcus aureus	ER01454.3	18813-20279	CP030666.1	Plasmid	25434	0.306558	Mobilizable	AA840
Allele 19	Staphylococcus aureus	ER01457.3	18190-19656	CP030560.1	Plasmid	27068	0.305416	Mobilizable	AA840
Allele 19	Staphylococcus aureus	ER01507.3	10763-12229	CP030690.1	Plasmid	20759	0.315478	Mobilizable	AA840
Allele 19	Staphylococcus aureus	ER01518.3	43843-45309	CP030496.1	Chromosome	N/A	N/A	N/A	N/A
Allele 19	Staphylococcus aureus	ER01532.3	27944-29410	CP030697.1	Plasmid	30991	0.304379	Mobilizable	AA840
Allele 19	Staphylococcus aureus	ER01560.3	11842-13308	CP030616.1	Plasmid	19409	0.289505	Mobilizable	AA840
Allele 19	Staphylococcus aureus	ER01564.3	2717362-2718828	CP030520.1	Chromosome	N/A	N/A	N/A	N/A
Allele 19	Staphylococcus aureus	ER01689.3	43818-45284	CP030390.1	Chromosome	N/A	N/A	N/A	N/A
Allele 19	Staphylococcus aureus	ER01719.3	22109-23575	CP030397.1	Plasmid	24124	0.29452	Mobilizable	AA840
Allele 19	Staphylococcus aureus	ER01719.3	2716625-2718091	CP030396.1	Chromosome	N/A	N/A	N/A	N/A
Allele 19	Staphylococcus aureus	ER01776.3	50355-51821	CP030529.1	Chromosome	N/A	N/A	N/A	N/A
Allele 19	Staphylococcus aureus	ER01803.3	17773-19239	CP030694.1	Plasmid	26984	0.305218	Mobilizable	AA840
Allele 19	Staphylococcus aureus	ER01817.3	3836-5302	CP030513.1	Plasmid	27062	0.305373	Mobilizable	AA840
Allele 19	Staphylococcus aureus	ER01836.3	24465-25931	CP030416.1	Plasmid	27077	0.305425	Mobilizable	AA840
Allele 19	Staphylococcus aureus	ER01838.3	3836-5302	CP030444.1	Plasmid	27044	0.305391	Mobilizable	AA840
Allele 19	Staphylococcus aureus	ER01881.3	8095-9561	CP030578.1	Plasmid	26424	0.30442	Mobilizable	AA840
Allele 19	Staphylococcus aureus	ER01892.3	18178-19644	CP030571.1	Chromosome	N/A	N/A	N/A	N/A
Allele 19	Staphylococcus aureus	ER01935.3	18814-20280	CP030539.1	Plasmid	25435	0.306625	Mobilizable	AA840
Allele 19	Staphylococcus aureus	ER01989.3	18814-20280	CP030565.1	Plasmid	25435	0.306585	Mobilizable	AA840
Allele 19	Staphylococcus aureus	ER02069.3	17773-19239	CP030667.1	Plasmid	27068	0.305379	Mobilizable	AA840
Allele 19	Staphylococcus aureus	ER02094.3	18809-20275	CP030536.1	Plasmid	25430	0.306567	Mobilizable	AA840
Allele 19	Staphylococcus aureus	ER02217.3	18190-19656	CP030660.1	Plasmid	27068	0.305194	Mobilizable	AA840
Allele 19	Staphylococcus aureus	ER02262.3	16494-17960	CP030584.1	Plasmid	30886	0.303244	Mobilizable	AA840
Allele 19	Staphylococcus aureus	ER02360.3	2765337-2766803	CP030393.1	Chromosome	N/A	N/A	N/A	N/A
Allele 19	Staphylococcus aureus	ER02443.3	17773-19239	CP030597.1	Plasmid	27067	0.305353	Mobilizable	AA840
Allele 19	Staphylococcus aureus	ER02495.3	8467-9933	CP030533.1	Plasmid	19444	0.289189	Mobilizable	AA840
Allele 19	Staphylococcus aureus	ER02637.3	18178-19644	CP030401.1	Plasmid	25430	0.306606	Mobilizable	AA840
Allele 19	Staphylococcus aureus	ER02693.3	22469-23935	CP030607.1	Plasmid	24484	0.308896	Mobilizable	AA840
Allele 19	Staphylococcus aureus	ER02693.3	2704274-2705740	CP030605.1	Chromosome	N/A	N/A	N/A	N/A
Allele 19	Staphylococcus aureus	ER02703.3	12500-13966	CP030528.1	Plasmid	20067	0.291175	Mobilizable	AA840
Allele 19	Staphylococcus aureus	ER02826.3	17308-18774	CP030662.1	Plasmid	24914	0.297423	Mobilizable	AA840
Allele 19	Staphylococcus aureus	ER02837.3	18178-19644	CP030492.1	Plasmid	25430	0.306606	Mobilizable	AA840
Allele 19	Staphylococcus aureus	ER02878.3	18814-20280	CP030714.1	Plasmid	25435	0.306546	Mobilizable	AA840
Allele 19	Staphylococcus aureus	ER02989.3	18809-20275	CP030593.1	Plasmid	25430	0.306528	Mobilizable	AA840
Allele 19	Staphylococcus aureus	ER03023.3	3836-5302	CP030700.1	Plasmid	27074	0.305422	Mobilizable	AA840
Allele 19	Staphylococcus aureus	ER03113.3	3836-5302	CP030414.1	Plasmid	27072	0.305371	Mobilizable	AA840
Allele 19	Staphylococcus aureus	ER03298.3	3836-5302	CP030644.1	Plasmid	27026	0.305595	Mobilizable	AA840
Allele 19	Staphylococcus aureus	ER03321.3	43818-45284	CP030702.1	Chromosome	N/A	N/A	N/A	N/A
Allele 19	Staphylococcus aureus	ER03444.3	2740735-2742201	CP030475.1	Chromosome	N/A	N/A	N/A	N/A
Allele 19	Staphylococcus aureus	ER03448.3	14228-15694	CP030625.1	Plasmid	26723	0.304045	Mobilizable	AA840
Allele 19	Staphylococcus aureus	ER03493.3	8365-9831	CP030707.1	Plasmid	27068	0.305416	Mobilizable	AA840
Allele 19	Staphylococcus aureus	ER03544.3	18179-19645	CP030632.1	Plasmid	25430	0.306567	Mobilizable	AA840
Allele 19	Staphylococcus aureus	ER03556.3	18184-19650	CP030649.1	Plasmid	25435	0.306625	Mobilizable	AA840
Allele 19	Staphylococcus aureus	ER03717.3	18179-19645	CP030508.1	Plasmid	25430	0.306567	Mobilizable	AA840
Allele 19	Staphylococcus aureus	ER03720.3	3836-5302	CP030563.1	Plasmid	27073	0.305433	Mobilizable	AA840
Allele 19	Staphylococcus aureus	ER03755.3	17775-19241	CP030633.1	Plasmid	27070	0.30543	Mobilizable	AA840
Allele 19	Staphylococcus aureus	ER03759.3	18178-19644	CP030469.1	Plasmid	25430	0.306567	Mobilizable	AA840
Allele 19	Staphylococcus aureus	ER03760.3	18178-19644	CP030430.1	Plasmid	25430	0.306567	Mobilizable	AA840
Allele 19	Staphylococcus aureus	ER03761.3	18178-19644	CP030383.1	Plasmid	25430	0.306567	Mobilizable	AA840
Allele 19	Staphylococcus aureus	ER03762.3	18179-19645	CP030503.1	Plasmid	25430	0.306567	Mobilizable	AA840
Allele 19	Staphylococcus aureus	ER03763.3	18179-19645	CP030706.1	Plasmid	25430	0.306567	Mobilizable	AA840
Allele 19	Staphylococcus aureus	ER03809.3	3836-5302	CP030629.1	Plasmid	26911	0.30508	Mobilizable	AA840
Allele 19	Staphylococcus aureus	ER03857.3	17773-19239	CP030494.1	Plasmid	26984	0.305181	Mobilizable	AA840
Allele 19	Staphylococcus aureus	ER03910.3	2659771-2661237	CP030575.1	Chromosome	N/A	N/A	N/A	N/A
Allele 19	Staphylococcus aureus	ER03913.3	22672-24138	CP030485.1	Plasmid	24687	0.297322	Mobilizable	AA840
Allele 19	Staphylococcus aureus	ER03928.3	3836-5302	CP030549.1	Plasmid	26424	0.304496	Mobilizable	AA840
Allele 19	Staphylococcus aureus	ER03930.3	18178-19644	CP030613.1	Plasmid	25430	0.306567	Mobilizable	AA840
Allele 19	Staphylococcus aureus	ER03996.3	3836-5302	CP030409.1	Plasmid	26424	0.304458	Mobilizable	AA840
Allele 19	Staphylococcus aureus	ER04020.4	18179-19645	CP030449.1	Plasmid	25430	0.306567	Mobilizable	AA840
Allele 19	Staphylococcus aureus	ER04021.4	18179-19645	CP030610.1	Plasmid	25430	0.306567	Mobilizable	AA840
Allele 19	Staphylococcus aureus	ER04041.3	7721-9187	CP030376.1	Plasmid	26424	0.304458	Mobilizable	AA840
Allele 19	Staphylococcus aureus	ER04085.3	18179-19645	CP030637.1	Plasmid	25430	0.306567	Mobilizable	AA840
Allele 19	Staphylococcus aureus	ER04115.3	18179-19645	CP030421.1	Plasmid	25430	0.306567	Mobilizable	AA840
Allele 19	Staphylococcus aureus	ER04119.3	18178-19644	CP030457.1	Plasmid	25430	0.306567	Mobilizable	AA840
Allele 19	Staphylococcus aureus	ER04127.3	17773-19239	CP030446.1	Plasmid	27068	0.305379	Mobilizable	AA840
Allele 19	Staphylococcus aureus	ER04163.3	18184-19650	CP030555.1	Plasmid	25435	0.306585	Mobilizable	AA840
Allele 19	Staphylococcus aureus	ER04163.3	18685-20151	CP030523.1	Plasmid	22611	0.302198	Mobilizable	AA840
Allele 19	Staphylococcus aureus	ER04164.3	48090-49556	CP030542.1	Chromosome	N/A	N/A	N/A	N/A
Allele 19	Staphylococcus aureus	ER04165.3	18184-19650	CP030640.1	Plasmid	25435	0.306585	Mobilizable	AA840
Allele 19	Staphylococcus aureus	ER04166.3	2601578-2603044	CP030545.1	Chromosome	N/A	N/A	N/A	N/A
Allele 19	Staphylococcus aureus	ER04219.3	20429-21895	CP030405.1	Plasmid	26898	0.302625	Mobilizable	AA840
Allele 19	Staphylococcus aureus	ER04235.3	10921-12387	CP030466.1	Plasmid	25432	0.306543	Mobilizable	AA840
Allele 19	Staphylococcus aureus	ER04246.3	422289-423755	CP030481.1	Chromosome	N/A	N/A	N/A	N/A
Allele 19	Staphylococcus aureus	ER04261.3	48121-49587	CP030464.1	Chromosome	N/A	N/A	N/A	N/A
Allele 19	Staphylococcus aureus	ER04320.3	3836-5302	CP030427.1	Plasmid	27068	0.305231	Mobilizable	AA840
Allele 19	Staphylococcus aureus	ER04324.3	18179-19645	CP030652.1	Plasmid	25430	0.306567	Mobilizable	AA840
Allele 19	Staphylococcus aureus	ER04332.3	2660513-2661979	CP030518.1	Chromosome	N/A	N/A	N/A	N/A
Allele 19	Staphylococcus aureus	ER04385.3	18814-20280	CP030442.1	Plasmid	25435	0.306507	Mobilizable	AA840
Allele 19	Staphylococcus aureus	ER04397.3	18179-19645	CP030582.1	Plasmid	25430	0.306567	Mobilizable	AA840
Allele 19	Staphylococcus aureus	ER04407.3	18179-19645	CP030686.1	Plasmid	25430	0.306567	Mobilizable	AA840
Allele 19	Staphylococcus aureus	ER04436.3	6632-8098	CP030477.1	Plasmid	22785	0.302611	Mobilizable	AA840
Allele 19	Staphylococcus aureus	ER04440.3	18178-19644	CP030619.1	Plasmid	25430	0.306567	Mobilizable	AA840
Allele 19	Staphylococcus aureus	ER04448.3	12513-13979	CP030657.1	Plasmid	29669	0.305302	Mobilizable	AA840
Allele 19	Staphylococcus aureus	ER04636.3	3836-5302	CP030511.1	Plasmid	27070	0.30543	Mobilizable	AA840
Allele 19	Staphylococcus aureus	ER04648.3	3836-5302	CP052027.1	Plasmid	27072	0.305408	Mobilizable	AA840
Allele 19	Staphylococcus aureus	ER05682.3	18814-20280	CP052021.1	Plasmid	25435	0.306585	Mobilizable	AA840
Allele 19	Staphylococcus aureus	ER05686.3	18814-20280	CP052019.1	Plasmid	25435	0.306585	Mobilizable	AA840
Allele 19	Staphylococcus aureus	ER05797.3	18814-20280	CP052016.1	Plasmid	25435	0.306585	Mobilizable	AA840
Allele 19	Staphylococcus aureus	ER06206.3	3836-5302	CP052013.1	Plasmid	26908	0.305188	Mobilizable	AA840
Allele 19	Staphylococcus aureus	ER06503.3	3836-5302	CP052011.1	Plasmid	27070	0.305467	Mobilizable	AA840
Allele 19	Staphylococcus aureus	ER07131.3	18814-20280	CP052003.1	Plasmid	25435	0.306585	Mobilizable	AA840
Allele 19	Staphylococcus aureus	ER07191.3	10338-11804	CP052002.1	Plasmid	42446	0.312208	Mobilizable	AA840
Allele 19	Staphylococcus aureus	ER08181.3	3836-5302	CP051998.1	Plasmid	27073	0.305433	Mobilizable	AA840
Allele 19	Staphylococcus aureus	ER08327.3	18813-20279	CP051995.1	Plasmid	25434	0.306597	Mobilizable	AA840
Allele 19	Staphylococcus aureus	ER09001.3	58350-59816	CP051990.1	Chromosome	N/A	N/A	N/A	N/A
Allele 19	Staphylococcus aureus	ER09164.3	10459-11925	CP051985.1	Plasmid	25429	0.306579	Mobilizable	AA840
Allele 19	Staphylococcus aureus	ER09275.3	18812-20278	CP051980.1	Plasmid	25433	0.30657	Mobilizable	AA840
Allele 19	Staphylococcus aureus	ER09362.3	3836-5302	CP051977.1	Plasmid	27073	0.30536	Mobilizable	AA840
Allele 19	Staphylococcus aureus	ER09403.3	18814-20280	CP051975.1	Plasmid	25435	0.306821	Mobilizable	AA840
Allele 19	Staphylococcus aureus	ER09515.3	18814-20280	CP051970.1	Plasmid	25435	0.306507	Mobilizable	AA840
Allele 19	Staphylococcus aureus	ER09706.3	18814-20280	CP051962.1	Plasmid	25435	0.306585	Mobilizable	AA840
Allele 19	Staphylococcus aureus	ER09835.3	9936-11402	CP051956.1	Plasmid	24130	0.294488	Mobilizable	AA840
Allele 19	Staphylococcus aureus	ER09911.3	18813-20279	CP051953.1	Plasmid	25434	0.306558	Mobilizable	AA840
Allele 19	Staphylococcus aureus	ER09971.3	2703215-2704681	CP051949.1	Chromosome	N/A	N/A	N/A	N/A
Allele 19	Staphylococcus aureus	ER10158.3	6420-7886	CP051944.1	Plasmid	27114	0.305599	Mobilizable	AA840
Allele 19	Staphylococcus aureus	ER10193.3	18814-20280	CP051941.1	Plasmid	25435	0.306625	Mobilizable	AA840
Allele 19	Staphylococcus aureus	ER10234.3	2040306-2041772	CP051939.1	Chromosome	N/A	N/A	N/A	N/A
Allele 19	Staphylococcus aureus	ER10440.3	43857-45323	CP051935.1	Chromosome	N/A	N/A	N/A	N/A
Allele 19	Staphylococcus aureus	ER10617.3	43823-45289	CP051933.1	Chromosome	N/A	N/A	N/A	N/A
Allele 19	Staphylococcus aureus	ER10638.3	43818-45284	CP051932.1	Chromosome	N/A	N/A	N/A	N/A
Allele 19	Staphylococcus aureus	ER10741.3	8790-10256	CP051920.1	Plasmid	21398	0.304748	Mobilizable	AA840
Allele 19	Staphylococcus aureus	ER10823.3	43863-45329	CP051919.1	Chromosome	N/A	N/A	N/A	N/A
Allele 19	Staphylococcus aureus	ER10920.3	18814-20280	CP051916.1	Plasmid	25435	0.306585	Mobilizable	AA840
Allele 19	Staphylococcus aureus	ER11011.3	43779-45245	CP051915.1	Chromosome	N/A	N/A	N/A	N/A
Allele 19	Staphylococcus aureus	ER11063.3	17395-18861	CP051913.1	Plasmid	24647	0.304784	Mobilizable	AA840
Allele 19	Staphylococcus aureus	ER11236.3	3836-5302	CP051911.1	Plasmid	27073	0.305397	Mobilizable	AA840
Allele 19	Staphylococcus aureus	ER11450.3	3836-5302	CP051906.1	Plasmid	26974	0.305294	Mobilizable	AA840
Allele 19	Staphylococcus aureus	ER11501.3	18814-20280	CP051905.1	Plasmid	25434	0.306597	Mobilizable	AA840
Allele 19	Staphylococcus aureus	ER11761.3	18814-20280	CP051897.1	Plasmid	25434	0.306597	Mobilizable	AA840
Allele 19	Staphylococcus aureus	ER17781.3	2705537-2707003	CP123453.1	Chromosome	N/A	N/A	N/A	N/A
Allele 19	Staphylococcus aureus	ER19167.3	12584-14050	CP123456.1	Plasmid	25430	0.306528	Mobilizable	AA840
Allele 19	Staphylococcus aureus	ER19439.3	21341-22807	CP122544.1	Plasmid	27068	0.305305	Mobilizable	AA840
Allele 19	Staphylococcus aureus	ER19797.3	18717-20183	CP123459.1	Plasmid	25430	0.306528	Mobilizable	AA840
Allele 19	Staphylococcus aureus	ER20503.3	22386-23852	CP123461.1	Plasmid	32752	0.313721	Mobilizable	AA840
Allele 19	Staphylococcus aureus	ER22471.3	12677-14143	CP122547.1	Plasmid	34347	0.305179	Mobilizable	AA840
Allele 19	Staphylococcus aureus	ER22752.3	24706-26172	CP123472.1	Plasmid	27068	0.305379	Mobilizable	AA840
Allele 19	Staphylococcus aureus	ER22781.3	1896469-1897935	CP122550.1	Chromosome	N/A	N/A	N/A	N/A
Allele 19	Staphylococcus aureus	ER22882.3	20166-21632	CP123474.1	Plasmid	23066	0.297234	Mobilizable	AA840
Allele 19	Staphylococcus aureus	ER23546.3	28057-29523	CP122552.1	Plasmid	29621	0.301104	Mobilizable	AA840
Allele 19	Staphylococcus aureus	ER23863.3	4856-6322	CP123476.1	Plasmid	20356	0.294459	Mobilizable	AA840
Allele 19	Staphylococcus aureus	ER24352.3	9865-11331	CP123481.1	Plasmid	27068	0.305379	Mobilizable	AA840
Allele 19	Staphylococcus aureus	ER24365.3	16162-17628	CP123483.1	Plasmid	34341	0.289566	Mobilizable	AD194
Allele 19	Staphylococcus aureus	ER24451.3	2242330-2243796	CP122555.1	Chromosome	N/A	N/A	N/A	N/A
Allele 19	Staphylococcus aureus	ER24661.3	1124613-1126079	CP123484.1	Chromosome	N/A	N/A	N/A	N/A
Allele 19	Staphylococcus aureus	ER24943.4	22003-23469	CP122557.1	Plasmid	30021	0.303987	Mobilizable	AA840
Allele 19	Staphylococcus aureus	FDAARGOS 1245	25035-26501	CP069566.1	Plasmid	32653	0.305822	Mobilizable	AA840
Allele 19	Staphylococcus aureus	FDAARGOS 1246	2047-3513	CP069471.1	Plasmid	32634	0.305847	Mobilizable	AA840
Allele 19	Staphylococcus aureus	FDAARGOS 159	2395533-2396999	CP014064.2	Chromosome	N/A	N/A	N/A	N/A
Allele 19	Staphylococcus sp	FSL	125495-126961	CP150142.1	Chromosome	N/A	N/A	N/A	N/A
Allele 19	Staphylococcus aureus	HL17078	9852-11318	CP080558.1	Plasmid	19845	0.290048	Mobilizable	AA840
Allele 19	Staphylococcus aureus	IL-067N	1448984-1450450	CP192810.1	Chromosome	N/A	N/A	N/A	N/A
Allele 19	Staphylococcus aureus	J01	4262-5728	CP040621.1	Plasmid	27068	0.305416	Mobilizable	AA840
Allele 19	Staphylococcus aureus	LA-071N	21270-22736	CP192822.1	Plasmid	26997	0.305145	Mobilizable	AA840
Allele 19	Staphylococcus aureus	LA-110N	21341-22807	CP192825.1	Plasmid	27068	0.305416	Mobilizable	AA840
Allele 19	Staphylococcus aureus	LAC	11773-13239	CP194233.1	Plasmid	27068	0.305379	Mobilizable	AA840
Allele 19	Staphylococcus aureus	LeBlanc	17178-18644	CP113045.1	Plasmid	36673	0.288332	Mobilizable	AA840
Allele 19	Staphylococcus aureus	Lr3	1372576-1374042	CP039992.1	Chromosome	N/A	N/A	N/A	N/A
Allele 19	Staphylococcus aureus	Lr6	1318270-1319736	CP039160.1	Chromosome	N/A	N/A	N/A	N/A
Allele 19	Staphylococcus aureus	MRSA_41_48b	2100601-2102067	CP172279.1	Chromosome	N/A	N/A	N/A	N/A
Allele 19	Staphylococcus aureus	MRSA_42_48b	1966460-1967926	CP172278.1	Chromosome	N/A	N/A	N/A	N/A
Allele 19	Staphylococcus aureus	MRSA - AMRF 3	294561-296027	CP062471.1	Chromosome	N/A	N/A	N/A	N/A
Allele 19	Staphylococcus aureus	MRSA - AMRF 5	2340536-2342002	CP062467.1	Chromosome	N/A	N/A	N/A	N/A
Allele 19	Staphylococcus aureus	NRS384	25519-26985	PV454382.1	Plasmid	32033	0.30433	Mobilizable	AA840
Allele 19	Staphylococcus aureus	USA300_SUR1	20910-22376	CP009425.1	Plasmid	27068	0.305231	Mobilizable	AA840
Allele 19	Staphylococcus aureus	NE 3885	26472-27938	GQ900412.1	Plasmid	32445	0.309293	Mobilizable	AA840
Allele 19	Staphylococcus aureus	NE 3883	10030-11496	GQ900410.1	Plasmid	23059	0.303786	Mobilizable	AA840
Allele 19	Staphylococcus aureus	NE 3874	1011-2477	GQ900409.1	Plasmid	27067	0.305353	Mobilizable	AA840
Allele 19	Staphylococcus aureus	NE 3868	7750-9216	GQ900407.1	Plasmid	25022	0.30625	Mobilizable	AA840
Allele 19	Staphylococcus aureus	VET A6-001648	20910-22376	GQ900403.1	Plasmid	27068	0.305379	Mobilizable	AA840
Allele 19	Staphylococcus aureus	NE 3828	3159-4625	GQ900388.1	Plasmid	29646	0.305404	Mobilizable	AA840
Allele 19	Staphylococcus aureus	CDC61	13000-14466	GQ900380.1	Plasmid	27068	0.305416	Mobilizable	AA840
Allele 19	Staphylococcus aureus	01A1032	4100-5566	AF167161.1	Plasmid	11372	0.302234	Mobilizable	AA840
Allele 19	Staphylococcus aureus	NAS OP 063	2125-3591	CP062325.1	Plasmid	27068	0.305379	Mobilizable	AA840
Allele 19	Staphylococcus aureus	NAS OP 101	2662-4128	CP062321.1	Plasmid	27068	0.305379	Mobilizable	AA840
Allele 19	Staphylococcus aureus	NAS OP 133	7303-8769	CP062315.1	Plasmid	27035	0.305308	Mobilizable	AA840
Allele 19	Staphylococcus aureus	NRL 02/947	2131718-2133184	CP103850.1	Chromosome	N/A	N/A	N/A	N/A
Allele 19	Staphylococcus aureus	P3L28A	419687-421153	CP168440.1	Chromosome	N/A	N/A	N/A	N/A
Allele 19	Staphylococcus haemolyticus	PK-01	2264194-2265660	CP035541.1	Chromosome	N/A	N/A	N/A	N/A
Allele 19	Staphylococcus aureus	PS00001.3	18179-19645	CP030454.1	Plasmid	25430	0.306567	Mobilizable	AA840
Allele 19	Staphylococcus aureus	PS00002.3	18179-19645	CP030408.1	Plasmid	25430	0.306567	Mobilizable	AA840
Allele 19	Staphylococcus aureus	PS00004.3	18178-19644	CP030574.1	Plasmid	25430	0.306567	Mobilizable	AA840
Allele 19	Staphylococcus aureus	PS00099.3	18815-20281	CP051891.1	Plasmid	25436	0.306573	Mobilizable	AA840
Allele 19	Staphylococcus aureus	pt053	17783-19249	CP030672.1	Plasmid	27078	0.305377	Mobilizable	AA840
Allele 19	Staphylococcus aureus	pt153	18240-19706	CP083745.1	Plasmid	27067	0.305353	Mobilizable	AA840
Allele 19	Staphylococcus aureus	pt169	3836-5302	CP049585.1	Plasmid	27073	0.30536	Mobilizable	AA840
Allele 19	Staphylococcus aureus	pt170	2616252-2617718	CP052746.1	Chromosome	N/A	N/A	N/A	N/A
Allele 19	Staphylococcus aureus	pt172	19017-20483	CP049582.1	Plasmid	24934	0.303361	Mobilizable	AA840
Allele 19	Staphylococcus aureus	pt174	3836-5302	CP049576.1	Plasmid	26999	0.305159	Mobilizable	AA840
Allele 19	Staphylococcus aureus	pt177	19469-20935	CP049571.1	Plasmid	25386	0.306389	Mobilizable	AA840
Allele 19	Staphylococcus aureus	pt180	13318-14784	CP049566.1	Plasmid	22963	0.302966	Mobilizable	AA840
Allele 19	Staphylococcus aureus	pt181	17790-19256	CP049563.1	Plasmid	23076	0.303692	Mobilizable	AA840
Allele 19	Staphylococcus aureus	pt185	2658363-2659829	CP050007.1	Chromosome	N/A	N/A	N/A	N/A
Allele 19	Staphylococcus aureus	pt187	3836-5302	CP049559.1	Plasmid	27083	0.305395	Mobilizable	AA840
Allele 19	Staphylococcus aureus	pt189	3836-5302	CP049557.1	Plasmid	27081	0.305343	Mobilizable	AA840
Allele 19	Staphylococcus aureus	pt192	3981-5447	CP049552.1	Plasmid	22612	0.291748	Mobilizable	AA840
Allele 19	Staphylococcus aureus	pt192	2744711-2746177	CP049551.1	Chromosome	N/A	N/A	N/A	N/A
Allele 19	Staphylococcus aureus	pt193	2672572-2674038	CP049550.1	Chromosome	N/A	N/A	N/A	N/A
Allele 19	Staphylococcus aureus	pt198	2790199-2791665	CP054269.1	Chromosome	N/A	N/A	N/A	N/A
Allele 19	Staphylococcus aureus	pt203	18814-20280	CP049539.1	Plasmid	25435	0.306625	Mobilizable	AA840
Allele 19	Staphylococcus aureus	pt204	18814-20280	CP049537.1	Plasmid	25435	0.306585	Mobilizable	AA840
Allele 19	Staphylococcus aureus	pt206	3836-5302	CP050001.1	Plasmid	27058	0.305344	Mobilizable	AA840
Allele 19	Staphylococcus aureus	pt207	18814-20280	CP049530.1	Plasmid	25435	0.306585	Mobilizable	AA840
Allele 19	Staphylococcus aureus	pt210	2697981-2699447	CP049525.1	Chromosome	N/A	N/A	N/A	N/A
Allele 19	Staphylococcus aureus	pt212	18814-20280	CP049523.1	Plasmid	25435	0.306585	Mobilizable	AA840
Allele 19	Staphylococcus aureus	pt213	18814-20280	CP049519.1	Plasmid	25435	0.306585	Mobilizable	AA840
Allele 19	Staphylococcus aureus	pt214	7860-9326	CP049995.1	Plasmid	39218	0.294737	Mobilizable	AA840
Allele 19	Staphylococcus aureus	pt214	2662094-2663560	CP049994.1	Chromosome	N/A	N/A	N/A	N/A
Allele 19	Staphylococcus aureus	pt215	2672613-2674079	CP049515.1	Chromosome	N/A	N/A	N/A	N/A
Allele 19	Staphylococcus aureus	pt216	17774-19240	CP049512.1	Plasmid	22976	0.303317	Mobilizable	AA840
Allele 19	Staphylococcus aureus	pt217	18814-20280	CP049509.1	Plasmid	25435	0.306585	Mobilizable	AA840
Allele 19	Staphylococcus aureus	pt218	3836-5302	CP049507.1	Plasmid	27079	0.305403	Mobilizable	AA840
Allele 19	Staphylococcus aureus	pt219	18814-20280	CP049505.1	Plasmid	25435	0.306585	Mobilizable	AA840
Allele 19	Staphylococcus aureus	pt221	18814-20280	CP049500.1	Plasmid	25435	0.306585	Mobilizable	AA840
Allele 19	Staphylococcus aureus	pt224	18814-20280	CP049495.1	Plasmid	25435	0.306546	Mobilizable	AA840
Allele 19	Staphylococcus aureus	pt225	10245-11711	CP049492.1	Plasmid	27066	0.305291	Mobilizable	AA840
Allele 19	Staphylococcus aureus	pt227	43856-45322	CP049488.1	Chromosome	N/A	N/A	N/A	N/A
Allele 19	Staphylococcus aureus	pt230	18814-20280	CP049481.1	Plasmid	25435	0.306585	Mobilizable	AA840
Allele 19	Staphylococcus aureus	pt231	43856-45322	CP049480.1	Chromosome	N/A	N/A	N/A	N/A
Allele 19	Staphylococcus aureus	pt236	18814-20280	CP049473.1	Plasmid	25435	0.306585	Mobilizable	AA840
Allele 19	Staphylococcus aureus	pt241	13839-15305	CP049464.1	Plasmid	26334	0.30417	Mobilizable	AA840
Allele 19	Staphylococcus aureus	pt242	18814-20280	CP049462.1	Plasmid	25435	0.306585	Mobilizable	AA840
Allele 19	Staphylococcus aureus	pt244	2700993-2702459	CP049460.1	Chromosome	N/A	N/A	N/A	N/A
Allele 19	Staphylococcus aureus	pt244	9936-11402	CP049459.1	Plasmid	24129	0.294583	Mobilizable	AA840
Allele 19	Staphylococcus aureus	pt245	2703009-2704475	CP049458.1	Chromosome	N/A	N/A	N/A	N/A
Allele 19	Staphylococcus aureus	pt246	2717856-2719322	CP049454.1	Chromosome	N/A	N/A	N/A	N/A
Allele 19	Staphylococcus aureus	pt248	3836-5302	CP049451.1	Plasmid	27073	0.30547	Mobilizable	AA840
Allele 19	Staphylococcus aureus	pt249	16527-17993	CP049449.1	Plasmid	25431	0.306555	Mobilizable	AA840
Allele 19	Staphylococcus aureus	pt250	3836-5302	CP049446.1	Plasmid	27088	0.305449	Mobilizable	AA840
Allele 19	Staphylococcus aureus	pt253	3836-5302	CP049439.1	Plasmid	26531	0.303833	Mobilizable	AA840
Allele 19	Staphylococcus aureus	pt256	3836-5302	CP049433.1	Plasmid	27094	0.305455	Mobilizable	AA840
Allele 19	Staphylococcus aureus	pt259	2743740-2745206	CP049429.1	Chromosome	N/A	N/A	N/A	N/A
Allele 19	Staphylococcus aureus	pt260	3836-5302	CP049426.1	Plasmid	27072	0.305371	Mobilizable	AA840
Allele 19	Staphylococcus aureus	pt261	43818-45284	CP049425.1	Chromosome	N/A	N/A	N/A	N/A
Allele 19	Staphylococcus aureus	pt268	18814-20280	CP049418.1	Plasmid	25435	0.306585	Mobilizable	AA840
Allele 19	Staphylococcus aureus	pt269	15258-16724	CP049588.1	Plasmid	17870	0.288025	Mobilizable	AA840
Allele 19	Staphylococcus aureus	pt270	3836-5302	CP049415.1	Plasmid	27074	0.305311	Mobilizable	AA840
Allele 19	Staphylococcus aureus	pt271	18814-20280	CP049412.1	Plasmid	25435	0.306585	Mobilizable	AA840
Allele 19	Staphylococcus aureus	pt272	3836-5302	CP049411.1	Plasmid	26536	0.303776	Mobilizable	AA840
Allele 19	Staphylococcus aureus	pt275	3836-5302	CP049407.1	Plasmid	27080	0.305465	Mobilizable	AA840
Allele 19	Staphylococcus aureus	pt277	3836-5302	CP049402.1	Plasmid	26730	0.30434	Mobilizable	AA840
Allele 19	Staphylococcus aureus	pt281	3836-5302	CP049398.1	Plasmid	27077	0.305425	Mobilizable	AA840
Allele 19	Staphylococcus aureus	pt285	18814-20280	CP049393.1	Plasmid	25435	0.306664	Mobilizable	AA840
Allele 19	Staphylococcus aureus	pt288	18814-20280	CP049387.1	Plasmid	25435	0.306546	Mobilizable	AA840
Allele 19	Staphylococcus aureus	pt289	3836-5302	CP049385.1	Plasmid	26900	0.305056	Mobilizable	AA840
Allele 19	Staphylococcus aureus	pt290	43825-45291	CP049384.1	Chromosome	N/A	N/A	N/A	N/A
Allele 19	Staphylococcus aureus	pt291	3836-5302	CP049382.1	Plasmid	27165	0.305172	Mobilizable	AA840
Allele 19	Staphylococcus aureus	pt297	3836-5302	CP049378.1	Plasmid	27075	0.305189	Mobilizable	AA840
Allele 19	Staphylococcus aureus	pUSA300HOUMR	101-1567	NG 055998.1	Plasmid	1667	0.308338	Non-Mobilizable	AA072
Allele 19	Staphylococcus aureus	R3-8	17006-18472	CP103861.1	Plasmid	27068	0.305379	Mobilizable	AA840
Allele 19	Staphylococcus aureus	R41	911210-912676	CP060618.1	Chromosome	N/A	N/A	N/A	N/A
Allele 19	Staphylococcus aureus	R50	1363747-1365213	CP039167.1	Chromosome	N/A	N/A	N/A	N/A
Allele 19	Staphylococcus aureus	Sau121	2351768-2353234	CP141413.1	Chromosome	N/A	N/A	N/A	N/A
Allele 19	Staphylococcus aureus	Sau98	1931425-1932891	CP141433.1	Chromosome	N/A	N/A	N/A	N/A
Allele 19	Staphylococcus aureus	SauR3	31648-33114	CP098728.1	Plasmid	42928	0.293398	Mobilizable	AB628
Allele 19	Staphylococcus aureus	Seraphine	27104-28570	CP113043.1	Plasmid	54230	0.301457	Mobilizable	AA840
Allele 19	Staphylococcus aureus	SQL1	1101-2567	CP081355.1	Plasmid	27068	0.305379	Mobilizable	AA840
Allele 19	Staphylococcus aureus	UCI62	41-1507	CP018767.1	Plasmid	26856	0.305853	Mobilizable	AA840
Allele 19	Staphylococcus aureus	UNC SaCF07	14559-16025	CP089166.1	Plasmid	28953	0.304873	Non-Mobilizable	AA851
Allele 19	Staphylococcus aureus	UNC SaCF13	742768-744234	CP089161.1	Chromosome	N/A	N/A	N/A	N/A
Allele 19	Staphylococcus aureus	UNC SaCF18	8570-10036	CP089160.1	Plasmid	21089	0.293091	Mobilizable	AA840
Allele 19	Staphylococcus aureus	UNCSA56	753277-754743	CP132361.1	Chromosome	N/A	N/A	N/A	N/A
Allele 19	Staphylococcus aureus	USA300	2803-4269	CP183316.1	Plasmid	27066	0.305365	Mobilizable	AA840
Allele 19	Staphylococcus aureus	USA300_2014.C01	24006-25472	CP012118.2	Plasmid	27043	0.305439	Mobilizable	AA840
Allele 19	Staphylococcus aureus	USA300 TCH1516	21544-23010	CP000731.1	Plasmid	27041	0.305178	Mobilizable	AA840
Allele 19	Staphylococcus aureus	USA300-ISMMS1	21572-23038	CP007177.1	Plasmid	27068	0.305379	Mobilizable	AA840
Allele 19	Staphylococcus aureus	USA300-SUR1	20910-22376	CP014364.1	Plasmid	27068	0.305268	Mobilizable	AA840
Allele 19	Staphylococcus aureus	USA300-SUR10	23831-25297	CP014399.1	Plasmid	25980	0.306774	Mobilizable	AA840
Allele 19	Staphylococcus aureus	USA300-SUR11	23831-25297	CP014404.1	Plasmid	25980	0.306813	Mobilizable	AA840
Allele 19	Staphylococcus aureus	USA300-SUR12	20940-22406	CP014408.1	Plasmid	27098	0.305299	Mobilizable	AA840
Allele 19	Staphylococcus aureus	USA300-SUR13	20910-22376	CP014411.1	Plasmid	27068	0.305342	Mobilizable	AA840
Allele 19	Staphylococcus aureus	USA300-SUR14	20910-22376	CP014414.1	Plasmid	27068	0.305305	Mobilizable	AA840
Allele 19	Staphylococcus aureus	USA300-SUR15	20940-22406	CP014416.1	Plasmid	27098	0.305299	Mobilizable	AA840
Allele 19	Staphylococcus aureus	USA300-SUR16	20910-22376	CP014422.1	Plasmid	27068	0.305305	Mobilizable	AA840
Allele 19	Staphylococcus aureus	USA300-SUR17	20910-22376	CP014425.1	Plasmid	27068	0.305305	Mobilizable	AA840
Allele 19	Staphylococcus aureus	USA300-SUR19	20910-22376	CP014431.1	Plasmid	27068	0.305305	Mobilizable	AA840
Allele 19	Staphylococcus aureus	USA300-SUR2	20910-22376	CP014367.1	Plasmid	27068	0.305231	Mobilizable	AA840
Allele 19	Staphylococcus aureus	USA300-SUR20	20921-22387	CP014434.1	Plasmid	27079	0.305366	Mobilizable	AA840
Allele 19	Staphylococcus aureus	USA300-SUR21	20910-22376	CP014437.1	Plasmid	27068	0.305342	Mobilizable	AA840
Allele 19	Staphylococcus aureus	USA300-SUR22	20921-22387	CP014440.1	Plasmid	27079	0.305366	Mobilizable	AA840
Allele 19	Staphylococcus aureus	USA300-SUR23	20921-22387	CP014443.1	Plasmid	27079	0.305366	Mobilizable	AA840
Allele 19	Staphylococcus aureus	USA300-SUR24	20940-22406	CP014445.1	Plasmid	27098	0.305299	Mobilizable	AA840
Allele 19	Staphylococcus aureus	USA300-SUR3	20910-22376	CP014370.1	Plasmid	27068	0.305342	Mobilizable	AA840
Allele 19	Staphylococcus aureus	USA300-SUR4	23831-25297	CP014373.1	Plasmid	25980	0.306774	Mobilizable	AA840
Allele 19	Staphylococcus aureus	USA300-SUR5	23831-25297	CP014378.1	Plasmid	25980	0.306774	Mobilizable	AA840
Allele 19	Staphylococcus aureus	USA300-SUR7	19977-21443	CP014386.1	Plasmid	26135	0.303233	Mobilizable	AA840
Allele 19	Staphylococcus aureus	USA300-SUR9	23831-25297	CP014394.1	Plasmid	25980	0.306774	Mobilizable	AA840
Allele 19	Staphylococcus aureus	VB9352	1852768-1854234	CP035670.1	Chromosome	N/A	N/A	N/A	N/A
Allele 19	Staphylococcus aureus	YCH71	31-1497	MW453526.1	Unknown	N/A	N/A	N/A	N/A
Allele 19	Staphylococcus aureus	Zoe	2639-4105	CP113028.1	Plasmid	27068	0.305379	Mobilizable	AA840
Allele 20	Staphylococcus cohnii	Dog166	4978-6444	CP119999.1	Plasmid	29585	0.292919	Non-Mobilizable	AD279
Allele 21	Staphylococcus saprophyticus	F5	27474-28940	CP130568.1	Plasmid	33265	0.29773	Non-Mobilizable	AD279
Allele 22	Staphylococcus aureus	5Sau489	22167-23633	MK992500.1	Plasmid	43523	0.302461	Mobilizable	AA848
Allele 23	Staphylococcus aureus	AR 475	1162-2628	CP030324.1	Plasmid	27168	0.305617	Mobilizable	AA840
Allele 24	Staphylococcus aureus	MRSA-WC000	2691316-2692782	CP092567.1	Chromosome	N/A	N/A	N/A	N/A
Allele 24	Staphylococcus aureus	MRSA-WC061	2652104-2653570	CP092565.1	Chromosome	N/A	N/A	N/A	N/A
Allele 24	Staphylococcus aureus	MRSA-WC090	2651027-2652493	CP092563.1	Chromosome	N/A	N/A	N/A	N/A
Allele 24	Staphylococcus aureus	MRSA-WC101	2650479-2651945	CP092561.1	Chromosome	N/A	N/A	N/A	N/A
Allele 24	Staphylococcus aureus	pt273	2664891-2666357	CP049409.1	Chromosome	N/A	N/A	N/A	N/A
Allele 24	Staphylococcus aureus	VMRSA-WC052	2647428-2648894	CP092558.1	Chromosome	N/A	N/A	N/A	N/A
Allele 24	Staphylococcus aureus	VMRSA-WC062	2651936-2653402	CP092556.1	Chromosome	N/A	N/A	N/A	N/A
Allele 24	Staphylococcus aureus	VMRSA-WC071	2651752-2653218	CP092554.1	Chromosome	N/A	N/A	N/A	N/A
Allele 24	Staphylococcus aureus	VMRSA-WC081	2649223-2650689	CP092552.1	Chromosome	N/A	N/A	N/A	N/A
Allele 24	Staphylococcus aureus	VMRSA-WC082	2652485-2653951	CP092550.1	Chromosome	N/A	N/A	N/A	N/A
Allele 24	Staphylococcus aureus	VMRSA-WC083	2652400-2653866	CP092547.1	Chromosome	N/A	N/A	N/A	N/A
Allele 24	Staphylococcus aureus	VMRSA-WC102	2649849-2651315	CP092544.1	Chromosome	N/A	N/A	N/A	N/A
Allele 24	Staphylococcus aureus	VMRSA-WC121	2652472-2653938	CP092540.1	Chromosome	N/A	N/A	N/A	N/A
Allele 24	Staphylococcus aureus	VMRSA-WC123	2652043-2653509	CP092538.1	Chromosome	N/A	N/A	N/A	N/A
Allele 24	Staphylococcus aureus	VRMSSA-WC111	2626291-2627757	CP092581.1	Chromosome	N/A	N/A	N/A	N/A
Allele 24	Staphylococcus aureus	VRMSSA-WC113	2625779-2627245	CP092542.1	Chromosome	N/A	N/A	N/A	N/A
Allele 25	Staphylococcus aureus	NAS AN 123	1849-3315	CP062367.1	Plasmid	27068	0.305453	Mobilizable	AA840
Allele 26	Staphylococcus aureus	HL18380	17773-19239	CP080554.1	Plasmid	23058	0.303452	Mobilizable	AA840
Allele 27	Staphylococcus aureus	ER10738.3	18814-20280	CP051924.1	Plasmid	25435	0.306625	Mobilizable	AA840
Allele 28	Staphylococcus aureus	ER11558.3	3836-5302	CP051900.1	Plasmid	27073	0.305507	Mobilizable	AA840
Allele 29	Staphylococcus aureus	pt258	3836-5302	CP049430.1	Plasmid	26594	0.303978	Mobilizable	AA840
Allele 30	Staphylococcus aureus	BSN155	7875-9341	CP148077.1	Plasmid	27068	0.30549	Mobilizable	AA840
Allele 31	Staphylococcus haemolyticus	NY5	2181623-2183089	CP078159.1	Chromosome	N/A	N/A	N/A	N/A
Allele 32	Staphylococcus chromogenes	1401	40817-42283	CP046029.1	Plasmid	80178	0.313378	Non-Mobilizable	AB129
Allele 32	Staphylococcus saprophyticus	Dog122	4209-5675	CP120075.1	Plasmid	25617	0.295234	Non-Mobilizable	AD279
Allele 33	Staphylococcus aureus	MS8968	101-1567	NG 048000.1	Plasmid	1667	0.304139	Non-Mobilizable	AA072
Allele 33	Staphylococcus aureus	MsrSA	487-1953	AB013298.1	Plasmid	3195	0.31518	Non-Mobilizable	AA840
Allele 33	Staphylococcus aureus		5638-7104	AB092817.1	Plasmid	12563	0.29372	Non-Mobilizable	AA840
Allele 34	Staphylococcus saprophyticus	GDY8P168P	24273-25739	CP065799.1	Plasmid	36028	0.309815	Non-Mobilizable	AB756
Allele 35	Staphylococcus cohnii	WT1082	2183852-2185318	CP188078.1	Chromosome	N/A	N/A	N/A	N/A
Allele 36	Staphylococcus cohnii	SDAQ-1	385155-386621	CP126540.1	Chromosome	N/A	N/A	N/A	N/A
Allele 37	Staphylococcus arlettae	AHKW2e	116319-117785	CP082336.1	Chromosome	N/A	N/A	N/A	N/A
Allele 38	Staphylococcus arlettae	DNA	162871-164337	AP019698.1	Chromosome	N/A	N/A	N/A	N/A
Allele 38	Staphylococcus arlettae	IVB6235	116756-118222	CP094803.1	Chromosome	N/A	N/A	N/A	N/A
Allele 39	Staphylococcus arlettae	IVB6234	194695-196161	CP094806.1	Chromosome	N/A	N/A	N/A	N/A
Allele 40	Staphylococcus arlettae	Colony298	162871-164337	CP075522.1	Chromosome	N/A	N/A	N/A	N/A
Allele 41	Staphylococcus arlettae	SA283	153101-154567	CP097887.1	Chromosome	N/A	N/A	N/A	N/A

## Sheet: Table S2
Supplementary Table S2. Pairwise LD measures for polymorphic sites in the staphylococcal msrA gene allelic variants
Site1	Site2	Dist	D	D'	R	Fisher	Chi-sq
7	12	5	0.043	1	0.608	0.012*	15.138***
7	18	11	-0.003	-1	-0.059	1	0.142
7	25	18	-0.015	-1	-0.139	1	0.791
7	30	23	-0.006	-1	-0.084	1	0.292
7	33	26	0.043	1	0.608	0.012*	15.138***
7	35	28	-0.003	-1	-0.059	1	0.142
7	36	29	0.043	1	0.608	0.012*	15.138***
7	42	35	0.107	1	1	0.000***	41.000***B
7	43	36	0.107	1	1	0.000***	41.000***B
7	45	38	-0.003	-1	-0.059	1	0.142
7	56	49	-0.003	-1	-0.059	1	0.142
7	57	50	-0.012	-1	-0.123	1	0.616
7	60	53	0.107	1	1	0.000***	41.000***B
7	64	57	-0.003	-1	-0.059	1	0.142
7	66	59	0.107	1	1	0.000***	41.000***B
7	69	62	0.095	1	0.703	0.000***	20.247***
7	70	63	-0.012	-1	-0.123	1	0.616
7	71	64	-0.054	-1	-0.33	0.056	4.457*
7	76	69	-0.003	-1	-0.059	1	0.142
7	78	71	-0.003	-1	-0.059	1	0.142
7	81	74	-0.051	-1	-0.314	0.065	4.034*
7	87	80	0.092	1	0.656	0.000***	17.653***
7	106	99	-0.003	-1	-0.059	1	0.142
7	108	101	-0.003	-1	-0.059	1	0.142
7	113	106	-0.003	-1	-0.059	1	0.142
7	114	107	0.092	1	0.656	0.000***	17.653***
7	126	119	-0.015	-1	-0.139	1	0.791
7	129	122	-0.006	-1	-0.084	1	0.292
7	135	128	-0.003	-1	-0.059	1	0.142
7	138	131	-0.003	-1	-0.059	1	0.142
7	156	149	-0.012	-1	-0.123	1	0.616
7	164	157	-0.015	-1	-0.139	1	0.791
7	165	158	-0.003	-1	-0.059	1	0.142
7	166	159	-0.003	-1	-0.059	1	0.142
7	171	164	-0.003	-1	-0.059	1	0.142
7	175	168	-0.003	-1	-0.059	1	0.142
7	177	170	-0.015	-1	-0.139	1	0.791
7	192	185	-0.015	-1	-0.139	1	0.791
7	193	186	-0.039	-1	-0.254	0.16	2.644
7	194	187	-0.051	-1	-0.314	0.065	4.034*
7	195	188	-0.003	-1	-0.059	1	0.142
7	198	191	-0.015	-1	-0.139	1	0.791
7	201	194	-0.003	-1	-0.059	1	0.142
7	202	195	-0.015	-1	-0.139	1	0.791
7	213	206	-0.003	-1	-0.059	1	0.142
7	219	212	-0.015	-1	-0.139	1	0.791
7	231	224	-0.015	-1	-0.139	1	0.791
7	237	230	-0.012	-1	-0.123	1	0.616
7	238	231	-0.012	-1	-0.123	1	0.616
7	247	240	-0.015	-1	-0.139	1	0.791
7	249	242	-0.012	-1	-0.123	1	0.616
7	258	251	-0.003	-1	-0.059	1	0.142
7	261	254	-0.012	-1	-0.123	1	0.616
7	264	257	-0.003	-1	-0.059	1	0.142
7	277	270	-0.003	-1	-0.059	1	0.142
7	279	272	-0.012	-1	-0.123	1	0.616
7	280	273	-0.015	-1	-0.139	1	0.791
7	281	274	-0.015	-1	-0.139	1	0.791
7	297	290	-0.015	-1	-0.139	1	0.791
7	298	291	-0.003	-1	-0.059	1	0.142
7	299	292	-0.003	-1	-0.059	1	0.142
7	300	293	-0.015	-1	-0.139	1	0.791
7	312	305	-0.012	-1	-0.123	1	0.616
7	318	311	-0.015	-1	-0.139	1	0.791
7	320	313	-0.003	-1	-0.059	1	0.142
7	325	318	-0.003	-1	-0.059	1	0.142
7	327	320	-0.003	-1	-0.059	1	0.142
7	339	332	0.021	1	0.424	0.122	7.380**
7	340	333	-0.003	-1	-0.059	1	0.142
7	341	334	-0.003	-1	-0.059	1	0.142
7	345	338	-0.012	-1	-0.123	1	0.616
7	349	342	-0.015	-1	-0.139	1	0.791
7	354	347	-0.003	-1	-0.059	1	0.142
7	366	359	-0.015	-1	-0.139	1	0.791
7	369	362	-0.003	-1	-0.059	1	0.142
7	381	374	-0.003	-1	-0.059	1	0.142
7	387	380	-0.012	-1	-0.123	1	0.616
7	396	389	-0.015	-1	-0.139	1	0.791
7	399	392	-0.015	-1	-0.139	1	0.791
7	406	399	-0.015	-1	-0.139	1	0.791
7	407	400	-0.015	-1	-0.139	1	0.791
7	408	401	-0.012	-1	-0.123	1	0.616
7	414	407	-0.003	-1	-0.059	1	0.142
7	423	416	-0.015	-1	-0.139	1	0.791
7	426	419	-0.051	-1	-0.314	0.065	4.034*
7	444	437	0.007	0.063	0.057	1	0.131
7	446	439	-0.003	-1	-0.059	1	0.142
7	450	443	-0.003	-1	-0.059	1	0.142
7	453	446	-0.015	-1	-0.139	1	0.791
7	465	458	-0.003	-1	-0.059	1	0.142
7	468	461	-0.012	-1	-0.123	1	0.616
7	471	464	-0.039	-1	-0.254	0.16	2.644
7	474	467	-0.015	-1	-0.139	1	0.791
7	478	471	-0.003	-1	-0.059	1	0.142
7	479	472	-0.012	-1	-0.123	1	0.616
7	483	476	-0.015	-1	-0.139	1	0.791
7	486	479	-0.012	-1	-0.123	1	0.616
7	487	480	-0.003	-1	-0.059	1	0.142
7	488	481	-0.003	-1	-0.059	1	0.142
7	489	482	-0.015	-1	-0.139	1	0.791
7	490	483	-0.003	-1	-0.059	1	0.142
7	495	488	-0.015	-1	-0.139	1	0.791
7	504	497	-0.012	-1	-0.123	1	0.616
7	507	500	-0.012	-1	-0.123	1	0.616
7	521	514	-0.012	-1	-0.123	1	0.616
7	525	518	-0.015	-1	-0.139	1	0.791
7	528	521	-0.015	-1	-0.139	1	0.791
7	530	523	-0.003	-1	-0.059	1	0.142
7	543	536	-0.012	-1	-0.123	1	0.616
7	555	548	-0.015	-1	-0.139	1	0.791
7	556	549	-0.012	-1	-0.123	1	0.616
7	561	554	-0.015	-1	-0.139	1	0.791
7	568	561	-0.012	-1	-0.123	1	0.616
7	570	563	-0.015	-1	-0.139	1	0.791
7	573	566	-0.015	-1	-0.139	1	0.791
7	574	567	-0.015	-1	-0.139	1	0.791
7	575	568	-0.012	-1	-0.123	1	0.616
7	576	569	-0.012	-1	-0.123	1	0.616
7	588	581	-0.009	-1	-0.105	1	0.45
7	597	590	0.021	1	0.424	0.122	7.380**
7	600	593	-0.012	-1	-0.123	1	0.616
7	604	597	-0.036	-1	-0.24	0.298	2.356
7	612	605	-0.012	-1	-0.123	1	0.616
7	615	608	-0.015	-1	-0.139	1	0.791
7	619	612	-0.012	-1	-0.123	1	0.616
7	627	620	-0.015	-1	-0.139	1	0.791
7	630	623	-0.012	-1	-0.123	1	0.616
7	636	629	-0.015	-1	-0.139	1	0.791
7	637	630	-0.015	-1	-0.139	1	0.791
7	639	632	-0.015	-1	-0.139	1	0.791
7	640	633	-0.003	-1	-0.059	1	0.142
7	641	634	-0.003	-1	-0.059	1	0.142
7	643	636	-0.003	-1	-0.059	1	0.142
7	655	648	-0.012	-1	-0.123	1	0.616
7	657	650	-0.003	-1	-0.059	1	0.142
7	666	659	-0.015	-1	-0.139	1	0.791
7	669	662	-0.015	-1	-0.139	1	0.791
7	672	665	-0.003	-1	-0.059	1	0.142
7	678	671	-0.015	-1	-0.139	1	0.791
7	682	675	-0.015	-1	-0.139	1	0.791
7	683	676	0.021	1	0.424	0.122	7.380**
7	684	677	-0.012	-1	-0.123	1	0.616
7	693	686	-0.012	-1	-0.123	1	0.616
7	695	688	-0.003	-1	-0.059	1	0.142
7	708	701	0.065	1	0.401	0.016*	6.594*
7	717	710	-0.003	-1	-0.059	1	0.142
7	719	712	-0.015	-1	-0.139	1	0.791
7	723	716	-0.015	-1	-0.139	1	0.791
7	738	731	-0.015	-1	-0.139	1	0.791
7	745	738	-0.003	-1	-0.059	1	0.142
7	753	746	-0.015	-1	-0.139	1	0.791
7	756	749	-0.015	-1	-0.139	1	0.791
7	759	752	-0.015	-1	-0.139	1	0.791
7	765	758	-0.015	-1	-0.139	1	0.791
7	783	776	-0.015	-1	-0.139	1	0.791
7	786	779	-0.015	-1	-0.139	1	0.791
7	789	782	-0.015	-1	-0.139	1	0.791
7	804	797	-0.015	-1	-0.139	1	0.791
7	813	806	-0.015	-1	-0.139	1	0.791
7	822	815	-0.015	-1	-0.139	1	0.791
7	836	829	-0.015	-1	-0.139	1	0.791
7	838	831	-0.015	-1	-0.139	1	0.791
7	840	833	-0.015	-1	-0.139	1	0.791
7	843	836	-0.015	-1	-0.139	1	0.791
7	845	838	-0.015	-1	-0.139	1	0.791
7	846	839	-0.015	-1	-0.139	1	0.791
7	850	843	-0.015	-1	-0.139	1	0.791
7	855	848	-0.051	-1	-0.314	0.065	4.034*
7	861	854	-0.015	-1	-0.139	1	0.791
7	864	857	0.021	1	0.424	0.122	7.380**
7	867	860	-0.015	-1	-0.139	1	0.791
7	879	872	-0.015	-1	-0.139	1	0.791
7	880	873	0.021	1	0.424	0.122	7.380**
7	918	911	-0.015	-1	-0.139	1	0.791
7	919	912	0.007	0.063	0.057	1	0.131
7	920	913	-0.015	-1	-0.139	1	0.791
7	921	914	-0.015	-1	-0.139	1	0.791
7	922	915	-0.015	-1	-0.139	1	0.791
7	926	919	-0.003	-1	-0.059	1	0.142
7	927	920	-0.015	-1	-0.139	1	0.791
7	929	922	-0.015	-1	-0.139	1	0.791
7	935	928	-0.015	-1	-0.139	1	0.791
7	937	930	-0.015	-1	-0.139	1	0.791
7	940	933	-0.015	-1	-0.139	1	0.791
7	942	935	-0.015	-1	-0.139	1	0.791
7	943	936	-0.015	-1	-0.139	1	0.791
7	945	938	-0.012	-1	-0.123	1	0.616
7	948	941	-0.012	-1	-0.123	1	0.616
7	957	950	-0.012	-1	-0.123	1	0.616
7	964	957	0.021	1	0.424	0.122	7.380**
7	970	963	-0.003	-1	-0.059	1	0.142
7	984	977	0.083	0.772	0.772	0.000***	24.449***B
7	985	978	-0.015	-1	-0.139	1	0.791
7	987	980	-0.012	-1	-0.123	1	0.616
7	988	981	-0.003	-1	-0.059	1	0.142
7	990	983	-0.012	-1	-0.123	1	0.616
7	996	989	-0.003	-1	-0.059	1	0.142
7	1002	995	-0.003	-1	-0.059	1	0.142
7	1004	997	-0.015	-1	-0.139	1	0.791
7	1005	998	-0.012	-1	-0.123	1	0.616
7	1011	1004	-0.003	-1	-0.059	1	0.142
7	1020	1013	0.021	1	0.424	0.122	7.380**
7	1029	1022	-0.003	-1	-0.059	1	0.142
7	1035	1028	0.007	0.063	0.057	1	0.131
7	1040	1033	-0.003	-1	-0.059	1	0.142
7	1044	1037	-0.003	-1	-0.059	1	0.142
7	1050	1043	-0.015	-1	-0.139	1	0.791
7	1053	1046	0.021	1	0.424	0.122	7.380**
7	1056	1049	-0.015	-1	-0.139	1	0.791
7	1069	1062	-0.015	-1	-0.139	1	0.791
7	1071	1064	-0.015	-1	-0.139	1	0.791
7	1077	1070	-0.003	-1	-0.059	1	0.142
7	1083	1076	-0.015	-1	-0.139	1	0.791
7	1086	1079	-0.003	-1	-0.059	1	0.142
7	1107	1100	-0.012	-1	-0.123	1	0.616
7	1116	1109	-0.003	-1	-0.059	1	0.142
7	1117	1110	-0.009	-1	-0.105	1	0.45
7	1120	1113	-0.003	-1	-0.059	1	0.142
7	1122	1115	-0.006	-1	-0.084	1	0.292
7	1125	1118	0.043	1	0.608	0.012*	15.138***
7	1128	1121	-0.015	-1	-0.139	1	0.791
7	1142	1135	-0.003	-1	-0.059	1	0.142
7	1143	1136	-0.003	-1	-0.059	1	0.142
7	1149	1142	-0.003	-1	-0.059	1	0.142
7	1158	1151	-0.015	-1	-0.139	1	0.791
7	1164	1157	-0.009	-1	-0.105	1	0.45
7	1167	1160	-0.015	-1	-0.139	1	0.791
7	1173	1166	0.021	1	0.424	0.122	7.380**
7	1188	1181	-0.015	-1	-0.139	1	0.791
7	1191	1184	-0.015	-1	-0.139	1	0.791
7	1194	1187	-0.009	-1	-0.105	1	0.45
7	1204	1197	-0.003	-1	-0.059	1	0.142
7	1210	1203	-0.009	-1	-0.105	1	0.45
7	1211	1204	-0.009	-1	-0.105	1	0.45
7	1223	1216	0.043	1	0.608	0.012*	15.138***
7	1224	1217	-0.015	-1	-0.139	1	0.791
7	1230	1223	-0.003	-1	-0.059	1	0.142
7	1236	1229	-0.003	-1	-0.059	1	0.142
7	1243	1236	-0.012	-1	-0.123	1	0.616
7	1245	1238	-0.012	-1	-0.123	1	0.616
7	1266	1259	-0.015	-1	-0.139	1	0.791
7	1269	1262	-0.012	-1	-0.123	1	0.616
7	1278	1271	-0.015	-1	-0.139	1	0.791
7	1279	1272	-0.012	-1	-0.123	1	0.616
7	1288	1281	-0.012	-1	-0.123	1	0.616
7	1289	1282	-0.003	-1	-0.059	1	0.142
7	1290	1283	-0.012	-1	-0.123	1	0.616
7	1291	1284	-0.003	-1	-0.059	1	0.142
7	1299	1292	0.028	0.276	0.227	0.196	2.114
7	1302	1295	-0.015	-1	-0.139	1	0.791
7	1308	1301	-0.015	-1	-0.139	1	0.791
7	1314	1307	-0.015	-1	-0.139	1	0.791
7	1323	1316	0.028	0.276	0.227	0.196	2.114
7	1332	1325	0.043	1	0.608	0.012*	15.138***
7	1344	1337	-0.003	-1	-0.059	1	0.142
7	1365	1358	0.031	0.297	0.267	0.148	2.933
7	1368	1361	0.028	0.276	0.227	0.196	2.114
7	1371	1364	-0.015	-1	-0.139	1	0.791
7	1374	1367	0.064	1	0.754	0.001***	23.305***
7	1377	1370	0.043	1	0.608	0.012*	15.138***
7	1380	1373	0.028	0.276	0.227	0.196	2.114
7	1383	1376	-0.015	-1	-0.139	1	0.791
7	1392	1385	0.021	1	0.424	0.122	7.380**
7	1397	1390	-0.015	-1	-0.139	1	0.791
7	1398	1391	-0.015	-1	-0.139	1	0.791
7	1401	1394	0.028	0.276	0.227	0.196	2.114
7	1408	1401	0.028	0.276	0.227	0.196	2.114
7	1410	1403	-0.015	-1	-0.139	1	0.791
7	1414	1407	-0.003	-1	-0.059	1	0.142
7	1416	1409	0.043	1	0.608	0.012*	15.138***
7	1417	1410	0.028	0.276	0.227	0.196	2.114
7	1422	1415	-0.015	-1	-0.139	1	0.791
7	1434	1427	0.043	1	0.608	0.012*	15.138***
7	1441	1434	-0.015	-1	-0.139	1	0.791
7	1442	1435	0.028	0.276	0.227	0.196	2.114
7	1446	1439	-0.015	-1	-0.139	1	0.791
7	1449	1442	-0.015	-1	-0.139	1	0.791
7	1450	1443	-0.03	-1	-0.212	0.31	1.837
7	1453	1446	0.028	0.276	0.227	0.196	2.114
7	1459	1452	-0.015	-1	-0.139	1	0.791
12	18	6	-0.001	-1	-0.036	1	0.053
12	25	13	-0.006	-1	-0.084	1	0.292
12	30	18	-0.002	-1	-0.051	1	0.108
12	33	21	0.046	1	1	0.001**	41.000***B
12	35	23	-0.001	-1	-0.036	1	0.053
12	36	24	0.046	1	1	0.001**	41.000***B
12	42	30	0.043	1	0.608	0.012*	15.138***
12	43	31	0.043	1	0.608	0.012*	15.138***
12	45	33	-0.001	-1	-0.036	1	0.053
12	56	44	-0.001	-1	-0.036	1	0.053
12	57	45	-0.005	-1	-0.074	1	0.227
12	60	48	0.043	1	0.608	0.012*	15.138***
12	64	52	-0.001	-1	-0.036	1	0.053
12	66	54	0.043	1	0.608	0.012*	15.138***
12	69	57	0.038	1	0.427	0.044*	7.476**
12	70	58	-0.005	-1	-0.074	1	0.227
12	71	59	-0.021	-1	-0.2	0.495	1.645
12	76	64	-0.001	-1	-0.036	1	0.053
12	78	66	-0.001	-1	-0.036	1	0.053
12	81	69	-0.02	-1	-0.191	0.502	1.489
12	87	75	0.037	1	0.399	0.055	6.518*
12	106	94	-0.001	-1	-0.036	1	0.053
12	108	96	-0.001	-1	-0.036	1	0.053
12	113	101	-0.001	-1	-0.036	1	0.053
12	114	102	0.037	1	0.399	0.055	6.518*
12	126	114	-0.006	-1	-0.084	1	0.292
12	129	117	-0.002	-1	-0.051	1	0.108
12	135	123	-0.001	-1	-0.036	1	0.053
12	138	126	-0.001	-1	-0.036	1	0.053
12	156	144	-0.005	-1	-0.074	1	0.227
12	164	152	-0.006	-1	-0.084	1	0.292
12	165	153	-0.001	-1	-0.036	1	0.053
12	166	154	-0.001	-1	-0.036	1	0.053
12	171	159	-0.001	-1	-0.036	1	0.053
12	175	163	-0.001	-1	-0.036	1	0.053
12	177	165	-0.006	-1	-0.084	1	0.292
12	192	180	-0.006	-1	-0.084	1	0.292
12	193	181	-0.015	-1	-0.154	0.556	0.976
12	194	182	-0.02	-1	-0.191	0.502	1.489
12	195	183	-0.001	-1	-0.036	1	0.053
12	198	186	-0.006	-1	-0.084	1	0.292
12	201	189	-0.001	-1	-0.036	1	0.053
12	202	190	-0.006	-1	-0.084	1	0.292
12	213	201	-0.001	-1	-0.036	1	0.053
12	219	207	-0.006	-1	-0.084	1	0.292
12	231	219	-0.006	-1	-0.084	1	0.292
12	237	225	-0.005	-1	-0.074	1	0.227
12	238	226	-0.005	-1	-0.074	1	0.227
12	247	235	-0.006	-1	-0.084	1	0.292
12	249	237	-0.005	-1	-0.074	1	0.227
12	258	246	-0.001	-1	-0.036	1	0.053
12	261	249	-0.005	-1	-0.074	1	0.227
12	264	252	-0.001	-1	-0.036	1	0.053
12	277	265	-0.001	-1	-0.036	1	0.053
12	279	267	-0.005	-1	-0.074	1	0.227
12	280	268	-0.006	-1	-0.084	1	0.292
12	281	269	-0.006	-1	-0.084	1	0.292
12	297	285	-0.006	-1	-0.084	1	0.292
12	298	286	-0.001	-1	-0.036	1	0.053
12	299	287	-0.001	-1	-0.036	1	0.053
12	300	288	-0.006	-1	-0.084	1	0.292
12	312	300	-0.005	-1	-0.074	1	0.227
12	318	306	-0.006	-1	-0.084	1	0.292
12	320	308	-0.001	-1	-0.036	1	0.053
12	325	313	-0.001	-1	-0.036	1	0.053
12	327	315	-0.001	-1	-0.036	1	0.053
12	339	327	0.023	1	0.698	0.049*	19.988***
12	340	328	-0.001	-1	-0.036	1	0.053
12	341	329	-0.001	-1	-0.036	1	0.053
12	345	333	-0.005	-1	-0.074	1	0.227
12	349	337	-0.006	-1	-0.084	1	0.292
12	354	342	-0.001	-1	-0.036	1	0.053
12	366	354	-0.006	-1	-0.084	1	0.292
12	369	357	-0.001	-1	-0.036	1	0.053
12	381	369	-0.001	-1	-0.036	1	0.053
12	387	375	-0.005	-1	-0.074	1	0.227
12	396	384	-0.006	-1	-0.084	1	0.292
12	399	387	-0.006	-1	-0.084	1	0.292
12	406	394	-0.006	-1	-0.084	1	0.292
12	407	395	-0.006	-1	-0.084	1	0.292
12	408	396	-0.005	-1	-0.074	1	0.227
12	414	402	-0.001	-1	-0.036	1	0.053
12	423	411	-0.006	-1	-0.084	1	0.292
12	426	414	-0.02	-1	-0.191	0.502	1.489
12	444	432	0.017	0.414	0.227	0.274	2.105
12	446	434	-0.001	-1	-0.036	1	0.053
12	450	438	-0.001	-1	-0.036	1	0.053
12	453	441	-0.006	-1	-0.084	1	0.292
12	465	453	-0.001	-1	-0.036	1	0.053
12	468	456	-0.005	-1	-0.074	1	0.227
12	471	459	-0.015	-1	-0.154	0.556	0.976
12	474	462	-0.006	-1	-0.084	1	0.292
12	478	466	-0.001	-1	-0.036	1	0.053
12	479	467	-0.005	-1	-0.074	1	0.227
12	483	471	-0.006	-1	-0.084	1	0.292
12	486	474	-0.005	-1	-0.074	1	0.227
12	487	475	-0.001	-1	-0.036	1	0.053
12	488	476	-0.001	-1	-0.036	1	0.053
12	489	477	-0.006	-1	-0.084	1	0.292
12	490	478	-0.001	-1	-0.036	1	0.053
12	495	483	-0.006	-1	-0.084	1	0.292
12	504	492	-0.005	-1	-0.074	1	0.227
12	507	495	-0.005	-1	-0.074	1	0.227
12	521	509	-0.005	-1	-0.074	1	0.227
12	525	513	-0.006	-1	-0.084	1	0.292
12	528	516	-0.006	-1	-0.084	1	0.292
12	530	518	-0.001	-1	-0.036	1	0.053
12	543	531	-0.005	-1	-0.074	1	0.227
12	555	543	-0.006	-1	-0.084	1	0.292
12	556	544	-0.005	-1	-0.074	1	0.227
12	561	549	-0.006	-1	-0.084	1	0.292
12	568	556	-0.005	-1	-0.074	1	0.227
12	570	558	-0.006	-1	-0.084	1	0.292
12	573	561	-0.006	-1	-0.084	1	0.292
12	574	562	-0.006	-1	-0.084	1	0.292
12	575	563	-0.005	-1	-0.074	1	0.227
12	576	564	-0.005	-1	-0.074	1	0.227
12	588	576	-0.004	-1	-0.064	1	0.166
12	597	585	0.023	1	0.698	0.049*	19.988***
12	600	588	-0.005	-1	-0.074	1	0.227
12	604	592	-0.014	-1	-0.146	0.576	0.87
12	612	600	-0.005	-1	-0.074	1	0.227
12	615	603	-0.006	-1	-0.084	1	0.292
12	619	607	-0.005	-1	-0.074	1	0.227
12	627	615	-0.006	-1	-0.084	1	0.292
12	630	618	-0.005	-1	-0.074	1	0.227
12	636	624	-0.006	-1	-0.084	1	0.292
12	637	625	-0.006	-1	-0.084	1	0.292
12	639	627	-0.006	-1	-0.084	1	0.292
12	640	628	-0.001	-1	-0.036	1	0.053
12	641	629	-0.001	-1	-0.036	1	0.053
12	643	631	-0.001	-1	-0.036	1	0.053
12	655	643	-0.005	-1	-0.074	1	0.227
12	657	645	-0.001	-1	-0.036	1	0.053
12	666	654	-0.006	-1	-0.084	1	0.292
12	669	657	-0.006	-1	-0.084	1	0.292
12	672	660	-0.001	-1	-0.036	1	0.053
12	678	666	-0.006	-1	-0.084	1	0.292
12	682	670	-0.006	-1	-0.084	1	0.292
12	683	671	0.023	1	0.698	0.049*	19.988***
12	684	672	-0.005	-1	-0.074	1	0.227
12	693	681	-0.005	-1	-0.074	1	0.227
12	695	683	-0.001	-1	-0.036	1	0.053
12	708	696	0.026	1	0.244	0.209	2.435
12	717	705	-0.001	-1	-0.036	1	0.053
12	719	707	-0.006	-1	-0.084	1	0.292
12	723	711	-0.006	-1	-0.084	1	0.292
12	738	726	-0.006	-1	-0.084	1	0.292
12	745	733	-0.001	-1	-0.036	1	0.053
12	753	741	-0.006	-1	-0.084	1	0.292
12	756	744	-0.006	-1	-0.084	1	0.292
12	759	747	-0.006	-1	-0.084	1	0.292
12	765	753	-0.006	-1	-0.084	1	0.292
12	783	771	-0.006	-1	-0.084	1	0.292
12	786	774	-0.006	-1	-0.084	1	0.292
12	789	777	-0.006	-1	-0.084	1	0.292
12	804	792	-0.006	-1	-0.084	1	0.292
12	813	801	-0.006	-1	-0.084	1	0.292
12	822	810	-0.006	-1	-0.084	1	0.292
12	836	824	-0.006	-1	-0.084	1	0.292
12	838	826	-0.006	-1	-0.084	1	0.292
12	840	828	-0.006	-1	-0.084	1	0.292
12	843	831	-0.006	-1	-0.084	1	0.292
12	845	833	-0.006	-1	-0.084	1	0.292
12	846	834	-0.006	-1	-0.084	1	0.292
12	850	838	-0.006	-1	-0.084	1	0.292
12	855	843	-0.02	-1	-0.191	0.502	1.489
12	861	849	-0.006	-1	-0.084	1	0.292
12	864	852	0.023	1	0.698	0.049*	19.988***
12	867	855	-0.006	-1	-0.084	1	0.292
12	879	867	-0.006	-1	-0.084	1	0.292
12	880	868	0.023	1	0.698	0.049*	19.988***
12	918	906	-0.006	-1	-0.084	1	0.292
12	919	907	0.017	0.414	0.227	0.274	2.105
12	920	908	-0.006	-1	-0.084	1	0.292
12	921	909	-0.006	-1	-0.084	1	0.292
12	922	910	-0.006	-1	-0.084	1	0.292
12	926	914	-0.001	-1	-0.036	1	0.053
12	927	915	-0.006	-1	-0.084	1	0.292
12	929	917	-0.006	-1	-0.084	1	0.292
12	935	923	-0.006	-1	-0.084	1	0.292
12	937	925	-0.006	-1	-0.084	1	0.292
12	940	928	-0.006	-1	-0.084	1	0.292
12	942	930	-0.006	-1	-0.084	1	0.292
12	943	931	-0.006	-1	-0.084	1	0.292
12	945	933	-0.005	-1	-0.074	1	0.227
12	948	936	-0.005	-1	-0.074	1	0.227
12	957	945	-0.005	-1	-0.074	1	0.227
12	964	952	-0.001	-1	-0.036	1	0.053
12	970	958	-0.001	-1	-0.036	1	0.053
12	984	972	0.043	1	0.608	0.012*	15.138***
12	985	973	-0.006	-1	-0.084	1	0.292
12	987	975	-0.005	-1	-0.074	1	0.227
12	988	976	-0.001	-1	-0.036	1	0.053
12	990	978	-0.005	-1	-0.074	1	0.227
12	996	984	-0.001	-1	-0.036	1	0.053
12	1002	990	-0.001	-1	-0.036	1	0.053
12	1004	992	-0.006	-1	-0.084	1	0.292
12	1005	993	-0.005	-1	-0.074	1	0.227
12	1011	999	-0.001	-1	-0.036	1	0.053
12	1020	1008	0.023	1	0.698	0.049*	19.988***
12	1029	1017	-0.001	-1	-0.036	1	0.053
12	1035	1023	-0.007	-1	-0.094	1	0.36
12	1040	1028	-0.001	-1	-0.036	1	0.053
12	1044	1032	-0.001	-1	-0.036	1	0.053
12	1050	1038	-0.006	-1	-0.084	1	0.292
12	1053	1041	0.023	1	0.698	0.049*	19.988***
12	1056	1044	-0.006	-1	-0.084	1	0.292
12	1069	1057	-0.006	-1	-0.084	1	0.292
12	1071	1059	-0.006	-1	-0.084	1	0.292
12	1077	1065	-0.001	-1	-0.036	1	0.053
12	1083	1071	-0.006	-1	-0.084	1	0.292
12	1086	1074	-0.001	-1	-0.036	1	0.053
12	1107	1095	-0.005	-1	-0.074	1	0.227
12	1116	1104	-0.001	-1	-0.036	1	0.053
12	1117	1105	-0.004	-1	-0.064	1	0.166
12	1120	1108	-0.001	-1	-0.036	1	0.053
12	1122	1110	-0.002	-1	-0.051	1	0.108
12	1125	1113	0.046	1	1	0.001**	41.000***B
12	1128	1116	-0.006	-1	-0.084	1	0.292
12	1142	1130	-0.001	-1	-0.036	1	0.053
12	1143	1131	-0.001	-1	-0.036	1	0.053
12	1149	1137	-0.001	-1	-0.036	1	0.053
12	1158	1146	-0.006	-1	-0.084	1	0.292
12	1164	1152	-0.004	-1	-0.064	1	0.166
12	1167	1155	-0.006	-1	-0.084	1	0.292
12	1173	1161	0.023	1	0.698	0.049*	19.988***
12	1188	1176	-0.006	-1	-0.084	1	0.292
12	1191	1179	-0.006	-1	-0.084	1	0.292
12	1194	1182	-0.004	-1	-0.064	1	0.166
12	1204	1192	-0.001	-1	-0.036	1	0.053
12	1210	1198	-0.004	-1	-0.064	1	0.166
12	1211	1199	-0.004	-1	-0.064	1	0.166
12	1223	1211	0.046	1	1	0.001**	41.000***B
12	1224	1212	-0.006	-1	-0.084	1	0.292
12	1230	1218	-0.001	-1	-0.036	1	0.053
12	1236	1224	-0.001	-1	-0.036	1	0.053
12	1243	1231	-0.005	-1	-0.074	1	0.227
12	1245	1233	-0.005	-1	-0.074	1	0.227
12	1266	1254	-0.006	-1	-0.084	1	0.292
12	1269	1257	-0.005	-1	-0.074	1	0.227
12	1278	1266	-0.006	-1	-0.084	1	0.292
12	1279	1267	-0.005	-1	-0.074	1	0.227
12	1288	1276	-0.005	-1	-0.074	1	0.227
12	1289	1277	-0.001	-1	-0.036	1	0.053
12	1290	1278	-0.005	-1	-0.074	1	0.227
12	1291	1279	-0.001	-1	-0.036	1	0.053
12	1299	1287	0.04	1	0.499	0.026*	10.212**
12	1302	1290	-0.006	-1	-0.084	1	0.292
12	1308	1296	-0.006	-1	-0.084	1	0.292
12	1314	1302	-0.006	-1	-0.084	1	0.292
12	1323	1311	0.04	1	0.499	0.026*	10.212**
12	1332	1320	0.046	1	1	0.001**	41.000***B
12	1344	1332	-0.001	-1	-0.036	1	0.053
12	1365	1353	0.042	1	0.547	0.018*	12.265***
12	1368	1356	0.04	1	0.499	0.026*	10.212**
12	1371	1359	-0.006	-1	-0.084	1	0.292
12	1374	1362	0.045	1	0.806	0.004**	26.632***B
12	1377	1365	0.046	1	1	0.001**	41.000***B
12	1380	1368	0.04	1	0.499	0.026*	10.212**
12	1383	1371	-0.006	-1	-0.084	1	0.292
12	1392	1380	-0.001	-1	-0.036	1	0.053
12	1397	1385	-0.006	-1	-0.084	1	0.292
12	1398	1386	-0.006	-1	-0.084	1	0.292
12	1401	1389	0.04	1	0.499	0.026*	10.212**
12	1408	1396	0.04	1	0.499	0.026*	10.212**
12	1410	1398	-0.006	-1	-0.084	1	0.292
12	1414	1402	-0.001	-1	-0.036	1	0.053
12	1416	1404	0.046	1	1	0.001**	41.000***B
12	1417	1405	0.04	1	0.499	0.026*	10.212**
12	1422	1410	-0.006	-1	-0.084	1	0.292
12	1434	1422	0.046	1	1	0.001**	41.000***B
12	1441	1429	-0.006	-1	-0.084	1	0.292
12	1442	1430	0.04	1	0.499	0.026*	10.212**
12	1446	1434	-0.006	-1	-0.084	1	0.292
12	1449	1437	-0.006	-1	-0.084	1	0.292
12	1450	1438	-0.012	-1	-0.129	1	0.678
12	1453	1441	0.04	1	0.499	0.026*	10.212**
12	1459	1447	-0.006	-1	-0.084	1	0.292
18	25	7	0.021	1	0.424	0.122	7.380**
18	30	12	0.023	1	0.698	0.049*	19.988***
18	33	15	-0.001	-1	-0.036	1	0.053
18	35	17	0.024	1	1	0.024*	41.000***B
18	36	18	-0.001	-1	-0.036	1	0.053
18	42	24	-0.003	-1	-0.059	1	0.142
18	43	25	-0.003	-1	-0.059	1	0.142
18	45	27	0.024	1	1	0.024*	41.000***B
18	56	38	-0.001	-1	-0.025	1	0.026
18	57	39	-0.002	-1	-0.052	1	0.111
18	60	42	-0.003	-1	-0.059	1	0.142
18	64	46	0.024	1	1	0.024*	41.000***B
18	66	48	-0.003	-1	-0.059	1	0.142
18	69	51	-0.005	-1	-0.084	1	0.288
18	70	52	-0.002	-1	-0.052	1	0.111
18	71	53	-0.011	-1	-0.14	1	0.802
18	76	58	-0.001	-1	-0.025	1	0.026
18	78	60	0.024	1	1	0.024*	41.000***B
18	81	63	-0.01	-1	-0.133	1	0.726
18	87	69	0.018	1	0.278	0.244	3.178
18	106	88	0.024	1	1	0.024*	41.000***B
18	108	90	0.024	1	1	0.024*	41.000***B
18	113	95	-0.001	-1	-0.025	1	0.026
18	114	96	0.018	1	0.278	0.244	3.178
18	126	108	0.021	1	0.424	0.122	7.380**
18	129	111	0.023	1	0.698	0.049*	19.988***
18	135	117	0.024	1	1	0.024*	41.000***B
18	138	120	0.024	1	1	0.024*	41.000***B
18	156	138	-0.002	-1	-0.052	1	0.111
18	164	146	0.021	1	0.424	0.122	7.380**
18	165	147	0.024	1	1	0.024*	41.000***B
18	166	148	0.024	1	1	0.024*	41.000***B
18	171	153	0.024	1	1	0.024*	41.000***B
18	175	157	-0.001	-1	-0.025	1	0.026
18	177	159	0.021	1	0.424	0.122	7.380**
18	192	174	0.021	1	0.424	0.122	7.380**
18	193	175	-0.008	-1	-0.108	1	0.476
18	194	176	-0.01	-1	-0.133	1	0.726
18	195	177	0.024	1	1	0.024*	41.000***B
18	198	180	0.021	1	0.424	0.122	7.380**
18	201	183	0.024	1	1	0.024*	41.000***B
18	202	184	0.021	1	0.424	0.122	7.380**
18	213	195	-0.001	-1	-0.025	1	0.026
18	219	201	0.021	1	0.424	0.122	7.380**
18	231	213	0.021	1	0.424	0.122	7.380**
18	237	219	-0.002	-1	-0.052	1	0.111
18	238	220	-0.002	-1	-0.052	1	0.111
18	247	229	0.021	1	0.424	0.122	7.380**
18	249	231	-0.002	-1	-0.052	1	0.111
18	258	240	0.024	1	1	0.024*	41.000***B
18	261	243	-0.002	-1	-0.052	1	0.111
18	264	246	0.024	1	1	0.024*	41.000***B
18	277	259	-0.001	-1	-0.025	1	0.026
18	279	261	-0.002	-1	-0.052	1	0.111
18	280	262	0.021	1	0.424	0.122	7.380**
18	281	263	0.021	1	0.424	0.122	7.380**
18	297	279	0.021	1	0.424	0.122	7.380**
18	298	280	-0.001	-1	-0.025	1	0.026
18	299	281	-0.001	-1	-0.025	1	0.026
18	300	282	0.021	1	0.424	0.122	7.380**
18	312	294	-0.002	-1	-0.052	1	0.111
18	318	300	0.021	1	0.424	0.122	7.380**
18	320	302	-0.001	-1	-0.025	1	0.026
18	325	307	-0.001	-1	-0.025	1	0.026
18	327	309	0.024	1	1	0.024*	41.000***B
18	339	321	-0.001	-1	-0.025	1	0.026
18	340	322	-0.001	-1	-0.025	1	0.026
18	341	323	-0.001	-1	-0.025	1	0.026
18	345	327	-0.002	-1	-0.052	1	0.111
18	349	331	0.021	1	0.424	0.122	7.380**
18	354	336	0.024	1	1	0.024*	41.000***B
18	366	348	0.021	1	0.424	0.122	7.380**
18	369	351	0.024	1	1	0.024*	41.000***B
18	381	363	-0.001	-1	-0.025	1	0.026
18	387	369	-0.002	-1	-0.052	1	0.111
18	396	378	0.021	1	0.424	0.122	7.380**
18	399	381	0.021	1	0.424	0.122	7.380**
18	406	388	0.021	1	0.424	0.122	7.380**
18	407	389	0.021	1	0.424	0.122	7.380**
18	408	390	-0.002	-1	-0.052	1	0.111
18	414	396	-0.001	-1	-0.025	1	0.026
18	423	405	0.021	1	0.424	0.122	7.380**
18	426	408	-0.01	-1	-0.133	1	0.726
18	444	426	0.021	1	0.382	0.146	5.979*
18	446	428	-0.001	-1	-0.025	1	0.026
18	450	432	0.024	1	1	0.024*	41.000***B
18	453	435	0.021	1	0.424	0.122	7.380**
18	465	447	0.024	1	1	0.024*	41.000***B
18	468	450	-0.002	-1	-0.052	1	0.111
18	471	453	-0.008	-1	-0.108	1	0.476
18	474	456	0.021	1	0.424	0.122	7.380**
18	478	460	-0.001	-1	-0.025	1	0.026
18	479	461	-0.002	-1	-0.052	1	0.111
18	483	465	0.021	1	0.424	0.122	7.380**
18	486	468	-0.002	-1	-0.052	1	0.111
18	487	469	-0.001	-1	-0.025	1	0.026
18	488	470	-0.001	-1	-0.025	1	0.026
18	489	471	0.021	1	0.424	0.122	7.380**
18	490	472	0.024	1	1	0.024*	41.000***B
18	495	477	0.021	1	0.424	0.122	7.380**
18	504	486	0.022	1	0.481	0.098	9.481**
18	507	489	0.022	1	0.481	0.098	9.481**
18	521	503	0.022	1	0.481	0.098	9.481**
18	525	507	0.021	1	0.424	0.122	7.380**
18	528	510	0.021	1	0.424	0.122	7.380**
18	530	512	-0.001	-1	-0.025	1	0.026
18	543	525	0.022	1	0.481	0.098	9.481**
18	555	537	0.021	1	0.424	0.122	7.380**
18	556	538	0.022	1	0.481	0.098	9.481**
18	561	543	0.021	1	0.424	0.122	7.380**
18	568	550	0.022	1	0.481	0.098	9.481**
18	570	552	0.021	1	0.424	0.122	7.380**
18	573	555	0.021	1	0.424	0.122	7.380**
18	574	556	0.021	1	0.424	0.122	7.380**
18	575	557	0.022	1	0.481	0.098	9.481**
18	576	558	0.022	1	0.481	0.098	9.481**
18	588	570	-0.002	-1	-0.044	1	0.081
18	597	579	-0.001	-1	-0.025	1	0.026
18	600	582	0.022	1	0.481	0.098	9.481**
18	604	586	-0.007	-1	-0.102	1	0.424
18	612	594	0.022	1	0.481	0.098	9.481**
18	615	597	0.021	1	0.424	0.122	7.380**
18	619	601	0.022	1	0.481	0.098	9.481**
18	627	609	0.021	1	0.424	0.122	7.380**
18	630	612	0.022	1	0.481	0.098	9.481**
18	636	618	0.021	1	0.424	0.122	7.380**
18	637	619	0.021	1	0.424	0.122	7.380**
18	639	621	0.021	1	0.424	0.122	7.380**
18	640	622	-0.001	-1	-0.025	1	0.026
18	641	623	-0.001	-1	-0.025	1	0.026
18	643	625	-0.001	-1	-0.025	1	0.026
18	655	637	0.022	1	0.481	0.098	9.481**
18	657	639	-0.001	-1	-0.025	1	0.026
18	666	648	0.021	1	0.424	0.122	7.380**
18	669	651	0.021	1	0.424	0.122	7.380**
18	672	654	-0.001	-1	-0.025	1	0.026
18	678	660	0.021	1	0.424	0.122	7.380**
18	682	664	0.021	1	0.424	0.122	7.380**
18	683	665	-0.001	-1	-0.025	1	0.026
18	684	666	0.022	1	0.481	0.098	9.481**
18	693	675	0.022	1	0.481	0.098	9.481**
18	695	677	0.024	1	1	0.024*	41.000***B
18	708	690	-0.011	-1	-0.147	1	0.885
18	717	699	0.024	1	1	0.024*	41.000***B
18	719	701	0.021	1	0.424	0.122	7.380**
18	723	705	0.021	1	0.424	0.122	7.380**
18	738	720	0.021	1	0.424	0.122	7.380**
18	745	727	-0.001	-1	-0.025	1	0.026
18	753	735	0.021	1	0.424	0.122	7.380**
18	756	738	0.021	1	0.424	0.122	7.380**
18	759	741	0.021	1	0.424	0.122	7.380**
18	765	747	0.021	1	0.424	0.122	7.380**
18	783	765	0.021	1	0.424	0.122	7.380**
18	786	768	0.021	1	0.424	0.122	7.380**
18	789	771	0.021	1	0.424	0.122	7.380**
18	804	786	0.021	1	0.424	0.122	7.380**
18	813	795	0.021	1	0.424	0.122	7.380**
18	822	804	0.021	1	0.424	0.122	7.380**
18	836	818	0.021	1	0.424	0.122	7.380**
18	838	820	0.021	1	0.424	0.122	7.380**
18	840	822	0.021	1	0.424	0.122	7.380**
18	843	825	0.021	1	0.424	0.122	7.380**
18	845	827	0.021	1	0.424	0.122	7.380**
18	846	828	0.021	1	0.424	0.122	7.380**
18	850	832	0.021	1	0.424	0.122	7.380**
18	855	837	-0.01	-1	-0.133	1	0.726
18	861	843	0.021	1	0.424	0.122	7.380**
18	864	846	-0.001	-1	-0.025	1	0.026
18	867	849	0.021	1	0.424	0.122	7.380**
18	879	861	0.021	1	0.424	0.122	7.380**
18	880	862	-0.001	-1	-0.025	1	0.026
18	918	900	0.021	1	0.424	0.122	7.380**
18	919	901	0.021	1	0.382	0.146	5.979*
18	920	902	0.021	1	0.424	0.122	7.380**
18	921	903	0.021	1	0.424	0.122	7.380**
18	922	904	0.021	1	0.424	0.122	7.380**
18	926	908	-0.001	-1	-0.025	1	0.026
18	927	909	0.021	1	0.424	0.122	7.380**
18	929	911	0.021	1	0.424	0.122	7.380**
18	935	917	0.021	1	0.424	0.122	7.380**
18	937	919	0.021	1	0.424	0.122	7.380**
18	940	922	0.021	1	0.424	0.122	7.380**
18	942	924	0.021	1	0.424	0.122	7.380**
18	943	925	0.021	1	0.424	0.122	7.380**
18	945	927	-0.002	-1	-0.052	1	0.111
18	948	930	-0.002	-1	-0.052	1	0.111
18	957	939	-0.002	-1	-0.052	1	0.111
18	964	946	-0.001	-1	-0.025	1	0.026
18	970	952	-0.001	-1	-0.025	1	0.026
18	984	966	-0.003	-1	-0.059	1	0.142
18	985	967	0.021	1	0.424	0.122	7.380**
18	987	969	-0.002	-1	-0.052	1	0.111
18	988	970	0.024	1	1	0.024*	41.000***B
18	990	972	-0.002	-1	-0.052	1	0.111
18	996	978	0.024	1	1	0.024*	41.000***B
18	1002	984	0.024	1	1	0.024*	41.000***B
18	1004	986	0.021	1	0.424	0.122	7.380**
18	1005	987	-0.002	-1	-0.052	1	0.111
18	1011	993	0.024	1	1	0.024*	41.000***B
18	1020	1002	-0.001	-1	-0.025	1	0.026
18	1029	1011	0.024	1	1	0.024*	41.000***B
18	1035	1017	0.021	1	0.382	0.146	5.979*
18	1040	1022	0.024	1	1	0.024*	41.000***B
18	1044	1026	0.024	1	1	0.024*	41.000***B
18	1050	1032	0.021	1	0.424	0.122	7.380**
18	1053	1035	-0.001	-1	-0.025	1	0.026
18	1056	1038	0.021	1	0.424	0.122	7.380**
18	1069	1051	0.021	1	0.424	0.122	7.380**
18	1071	1053	0.021	1	0.424	0.122	7.380**
18	1077	1059	-0.001	-1	-0.025	1	0.026
18	1083	1065	0.021	1	0.424	0.122	7.380**
18	1086	1068	-0.001	-1	-0.025	1	0.026
18	1107	1089	-0.002	-1	-0.052	1	0.111
18	1116	1098	-0.001	-1	-0.025	1	0.026
18	1117	1099	-0.002	-1	-0.044	1	0.081
18	1120	1102	0.024	1	1	0.024*	41.000***B
18	1122	1104	0.023	1	0.698	0.049*	19.988***
18	1125	1107	-0.001	-1	-0.036	1	0.053
18	1128	1110	0.021	1	0.424	0.122	7.380**
18	1142	1124	-0.001	-1	-0.025	1	0.026
18	1143	1125	-0.001	-1	-0.025	1	0.026
18	1149	1131	-0.001	-1	-0.025	1	0.026
18	1158	1140	0.021	1	0.424	0.122	7.380**
18	1164	1146	-0.002	-1	-0.044	1	0.081
18	1167	1149	0.021	1	0.424	0.122	7.380**
18	1173	1155	-0.001	-1	-0.025	1	0.026
18	1188	1170	0.021	1	0.424	0.122	7.380**
18	1191	1173	0.021	1	0.424	0.122	7.380**
18	1194	1176	-0.002	-1	-0.044	1	0.081
18	1204	1186	-0.001	-1	-0.025	1	0.026
18	1210	1192	-0.002	-1	-0.044	1	0.081
18	1211	1193	-0.002	-1	-0.044	1	0.081
18	1223	1205	-0.001	-1	-0.036	1	0.053
18	1224	1206	0.021	1	0.424	0.122	7.380**
18	1230	1212	-0.001	-1	-0.025	1	0.026
18	1236	1218	0.024	1	1	0.024*	41.000***B
18	1243	1225	-0.002	-1	-0.052	1	0.111
18	1245	1227	-0.002	-1	-0.052	1	0.111
18	1266	1248	0.021	1	0.424	0.122	7.380**
18	1269	1251	-0.002	-1	-0.052	1	0.111
18	1278	1260	0.021	1	0.424	0.122	7.380**
18	1279	1261	-0.002	-1	-0.052	1	0.111
18	1288	1270	-0.002	-1	-0.052	1	0.111
18	1289	1271	-0.001	-1	-0.025	1	0.026
18	1290	1272	-0.002	-1	-0.052	1	0.111
18	1291	1273	0.024	1	1	0.024*	41.000***B
18	1299	1281	0.02	1	0.348	0.171	4.979*
18	1302	1284	0.021	1	0.424	0.122	7.380**
18	1308	1290	0.021	1	0.424	0.122	7.380**
18	1314	1296	0.021	1	0.424	0.122	7.380**
18	1323	1305	0.02	1	0.348	0.171	4.979*
18	1332	1314	-0.001	-1	-0.036	1	0.053
18	1344	1326	0.024	1	1	0.024*	41.000***B
18	1365	1347	-0.004	-1	-0.065	1	0.176
18	1368	1350	0.02	1	0.348	0.171	4.979*
18	1371	1353	0.021	1	0.424	0.122	7.380**
18	1374	1356	-0.002	-1	-0.044	1	0.081
18	1377	1359	-0.001	-1	-0.036	1	0.053
18	1380	1362	0.02	1	0.348	0.171	4.979*
18	1383	1365	0.021	1	0.424	0.122	7.380**
18	1392	1374	-0.001	-1	-0.025	1	0.026
18	1397	1379	0.021	1	0.424	0.122	7.380**
18	1398	1380	0.021	1	0.424	0.122	7.380**
18	1401	1383	0.02	1	0.348	0.171	4.979*
18	1408	1390	0.02	1	0.348	0.171	4.979*
18	1410	1392	0.021	1	0.424	0.122	7.380**
18	1414	1396	0.024	1	1	0.024*	41.000***B
18	1416	1398	-0.001	-1	-0.036	1	0.053
18	1417	1399	0.02	1	0.348	0.171	4.979*
18	1422	1404	0.021	1	0.424	0.122	7.380**
18	1434	1416	-0.001	-1	-0.036	1	0.053
18	1441	1423	0.021	1	0.424	0.122	7.380**
18	1442	1424	0.02	1	0.348	0.171	4.979*
18	1446	1428	0.021	1	0.424	0.122	7.380**
18	1449	1431	0.021	1	0.424	0.122	7.380**
18	1450	1432	-0.006	-1	-0.09	1	0.331
18	1453	1435	0.02	1	0.348	0.171	4.979*
18	1459	1441	0.021	1	0.424	0.122	7.380**
25	30	5	0.043	1	0.608	0.012*	15.138***
25	33	8	-0.006	-1	-0.084	1	0.292
25	35	10	0.021	1	0.424	0.122	7.380**
25	36	11	-0.006	-1	-0.084	1	0.292
25	42	17	-0.015	-1	-0.139	1	0.791
25	43	18	-0.015	-1	-0.139	1	0.791
25	45	20	0.021	1	0.424	0.122	7.380**
25	56	31	-0.003	-1	-0.059	1	0.142
25	57	32	0.086	1	0.882	0.000***	31.914***B
25	60	35	-0.015	-1	-0.139	1	0.791
25	64	39	0.021	1	0.424	0.122	7.380**
25	66	41	-0.015	-1	-0.139	1	0.791
25	69	44	0.071	0.744	0.523	0.006**	11.200***
25	70	45	0.086	1	0.882	0.000***	31.914***B
25	71	46	-0.054	-1	-0.33	0.056	4.457*
25	76	51	-0.003	-1	-0.059	1	0.142
25	78	53	0.021	1	0.424	0.122	7.380**
25	81	56	-0.051	-1	-0.314	0.065	4.034*
25	87	62	0.092	1	0.656	0.000***	17.653***
25	106	81	0.021	1	0.424	0.122	7.380**
25	108	83	0.021	1	0.424	0.122	7.380**
25	113	88	-0.003	-1	-0.059	1	0.142
25	114	89	0.092	1	0.656	0.000***	17.653***
25	126	101	0.107	1	1	0.000***	41.000***B
25	129	104	0.018	0.431	0.262	0.232	2.806
25	135	110	0.021	1	0.424	0.122	7.380**
25	138	113	0.021	1	0.424	0.122	7.380**
25	156	131	0.086	1	0.882	0.000***	31.914***B
25	164	139	0.107	1	1	0.000***	41.000***B
25	165	140	0.021	1	0.424	0.122	7.380**
25	166	141	0.021	1	0.424	0.122	7.380**
25	171	146	0.021	1	0.424	0.122	7.380**
25	175	150	-0.003	-1	-0.059	1	0.142
25	177	152	0.107	1	1	0.000***	41.000***B
25	192	167	0.107	1	1	0.000***	41.000***B
25	193	168	-0.039	-1	-0.254	0.16	2.644
25	194	169	-0.051	-1	-0.314	0.065	4.034*
25	195	170	0.021	1	0.424	0.122	7.380**
25	198	173	0.107	1	1	0.000***	41.000***B
25	201	176	0.021	1	0.424	0.122	7.380**
25	202	177	0.107	1	1	0.000***	41.000***B
25	213	188	0.021	1	0.424	0.122	7.380**
25	219	194	0.107	1	1	0.000***	41.000***B
25	231	206	0.107	1	1	0.000***	41.000***B
25	237	212	0.086	1	0.882	0.000***	31.914***B
25	238	213	0.086	1	0.882	0.000***	31.914***B
25	247	222	0.107	1	1	0.000***	41.000***B
25	249	224	0.086	1	0.882	0.000***	31.914***B
25	258	233	0.021	1	0.424	0.122	7.380**
25	261	236	0.086	1	0.882	0.000***	31.914***B
25	264	239	0.021	1	0.424	0.122	7.380**
25	277	252	-0.003	-1	-0.059	1	0.142
25	279	254	0.086	1	0.882	0.000***	31.914***B
25	280	255	0.107	1	1	0.000***	41.000***B
25	281	256	0.107	1	1	0.000***	41.000***B
25	297	272	0.107	1	1	0.000***	41.000***B
25	298	273	-0.003	-1	-0.059	1	0.142
25	299	274	-0.003	-1	-0.059	1	0.142
25	300	275	0.107	1	1	0.000***	41.000***B
25	312	287	0.086	1	0.882	0.000***	31.914***B
25	318	293	0.107	1	1	0.000***	41.000***B
25	320	295	-0.003	-1	-0.059	1	0.142
25	325	300	-0.003	-1	-0.059	1	0.142
25	327	302	0.021	1	0.424	0.122	7.380**
25	339	314	-0.003	-1	-0.059	1	0.142
25	340	315	-0.003	-1	-0.059	1	0.142
25	341	316	-0.003	-1	-0.059	1	0.142
25	345	320	0.086	1	0.882	0.000***	31.914***B
25	349	324	0.107	1	1	0.000***	41.000***B
25	354	329	0.021	1	0.424	0.122	7.380**
25	366	341	0.107	1	1	0.000***	41.000***B
25	369	344	0.021	1	0.424	0.122	7.380**
25	381	356	0.021	1	0.424	0.122	7.380**
25	387	362	0.086	1	0.882	0.000***	31.914***B
25	396	371	0.107	1	1	0.000***	41.000***B
25	399	374	0.107	1	1	0.000***	41.000***B
25	406	381	0.107	1	1	0.000***	41.000***B
25	407	382	0.107	1	1	0.000***	41.000***B
25	408	383	0.086	1	0.882	0.000***	31.914***B
25	414	389	-0.003	-1	-0.059	1	0.142
25	423	398	0.107	1	1	0.000***	41.000***B
25	426	401	-0.051	-1	-0.314	0.065	4.034*
25	444	419	0.104	1	0.9	0.000***	33.218***B
25	446	421	-0.003	-1	-0.059	1	0.142
25	450	425	0.021	1	0.424	0.122	7.380**
25	453	428	0.107	1	1	0.000***	41.000***B
25	465	440	0.021	1	0.424	0.122	7.380**
25	468	443	0.086	1	0.882	0.000***	31.914***B
25	471	446	-0.039	-1	-0.254	0.16	2.644
25	474	449	0.107	1	1	0.000***	41.000***B
25	478	453	-0.003	-1	-0.059	1	0.142
25	479	454	0.086	1	0.882	0.000***	31.914***B
25	483	458	0.107	1	1	0.000***	41.000***B
25	486	461	0.086	1	0.882	0.000***	31.914***B
25	487	462	-0.003	-1	-0.059	1	0.142
25	488	463	-0.003	-1	-0.059	1	0.142
25	489	464	0.107	1	1	0.000***	41.000***B
25	490	465	0.021	1	0.424	0.122	7.380**
25	495	470	0.107	1	1	0.000***	41.000***B
25	504	479	0.086	1	0.882	0.000***	31.914***B
25	507	482	0.086	1	0.882	0.000***	31.914***B
25	521	496	0.086	1	0.882	0.000***	31.914***B
25	525	500	0.107	1	1	0.000***	41.000***B
25	528	503	0.107	1	1	0.000***	41.000***B
25	530	505	-0.003	-1	-0.059	1	0.142
25	543	518	0.086	1	0.882	0.000***	31.914***B
25	555	530	0.107	1	1	0.000***	41.000***B
25	556	531	0.086	1	0.882	0.000***	31.914***B
25	561	536	0.107	1	1	0.000***	41.000***B
25	568	543	0.086	1	0.882	0.000***	31.914***B
25	570	545	0.107	1	1	0.000***	41.000***B
25	573	548	0.107	1	1	0.000***	41.000***B
25	574	549	0.107	1	1	0.000***	41.000***B
25	575	550	0.086	1	0.882	0.000***	31.914***B
25	576	551	0.086	1	0.882	0.000***	31.914***B
25	588	563	0.064	1	0.754	0.001***	23.305***
25	597	572	-0.003	-1	-0.059	1	0.142
25	600	575	0.086	1	0.882	0.000***	31.914***B
25	604	579	-0.036	-1	-0.24	0.298	2.356
25	612	587	0.086	1	0.882	0.000***	31.914***B
25	615	590	0.107	1	1	0.000***	41.000***B
25	619	594	0.086	1	0.882	0.000***	31.914***B
25	627	602	0.107	1	1	0.000***	41.000***B
25	630	605	0.086	1	0.882	0.000***	31.914***B
25	636	611	0.107	1	1	0.000***	41.000***B
25	637	612	0.107	1	1	0.000***	41.000***B
25	639	614	0.107	1	1	0.000***	41.000***B
25	640	615	-0.003	-1	-0.059	1	0.142
25	641	616	0.021	1	0.424	0.122	7.380**
25	643	618	-0.003	-1	-0.059	1	0.142
25	655	630	0.086	1	0.882	0.000***	31.914***B
25	657	632	0.021	1	0.424	0.122	7.380**
25	666	641	0.107	1	1	0.000***	41.000***B
25	669	644	0.107	1	1	0.000***	41.000***B
25	672	647	0.021	1	0.424	0.122	7.380**
25	678	653	0.107	1	1	0.000***	41.000***B
25	682	657	0.107	1	1	0.000***	41.000***B
25	683	658	-0.003	-1	-0.059	1	0.142
25	684	659	0.086	1	0.882	0.000***	31.914***B
25	693	668	0.086	1	0.882	0.000***	31.914***B
25	695	670	0.021	1	0.424	0.122	7.380**
25	708	683	-0.057	-1	-0.346	0.051	4.918*
25	717	692	0.021	1	0.424	0.122	7.380**
25	719	694	0.107	1	1	0.000***	41.000***B
25	723	698	0.107	1	1	0.000***	41.000***B
25	738	713	0.107	1	1	0.000***	41.000***B
25	745	720	-0.003	-1	-0.059	1	0.142
25	753	728	0.107	1	1	0.000***	41.000***B
25	756	731	0.107	1	1	0.000***	41.000***B
25	759	734	0.107	1	1	0.000***	41.000***B
25	765	740	0.107	1	1	0.000***	41.000***B
25	783	758	0.107	1	1	0.000***	41.000***B
25	786	761	0.107	1	1	0.000***	41.000***B
25	789	764	0.107	1	1	0.000***	41.000***B
25	804	779	0.107	1	1	0.000***	41.000***B
25	813	788	0.107	1	1	0.000***	41.000***B
25	822	797	0.107	1	1	0.000***	41.000***B
25	836	811	0.107	1	1	0.000***	41.000***B
25	838	813	0.107	1	1	0.000***	41.000***B
25	840	815	0.107	1	1	0.000***	41.000***B
25	843	818	0.107	1	1	0.000***	41.000***B
25	845	820	0.107	1	1	0.000***	41.000***B
25	846	821	0.107	1	1	0.000***	41.000***B
25	850	825	0.107	1	1	0.000***	41.000***B
25	855	830	-0.051	-1	-0.314	0.065	4.034*
25	861	836	0.107	1	1	0.000***	41.000***B
25	864	839	-0.003	-1	-0.059	1	0.142
25	867	842	0.107	1	1	0.000***	41.000***B
25	879	854	0.107	1	1	0.000***	41.000***B
25	880	855	-0.003	-1	-0.059	1	0.142
25	918	893	0.107	1	1	0.000***	41.000***B
25	919	894	0.104	1	0.9	0.000***	33.218***B
25	920	895	0.107	1	1	0.000***	41.000***B
25	921	896	0.107	1	1	0.000***	41.000***B
25	922	897	0.107	1	1	0.000***	41.000***B
25	926	901	-0.003	-1	-0.059	1	0.142
25	927	902	0.107	1	1	0.000***	41.000***B
25	929	904	0.107	1	1	0.000***	41.000***B
25	935	910	0.107	1	1	0.000***	41.000***B
25	937	912	0.107	1	1	0.000***	41.000***B
25	940	915	0.107	1	1	0.000***	41.000***B
25	942	917	0.107	1	1	0.000***	41.000***B
25	943	918	0.107	1	1	0.000***	41.000***B
25	945	920	0.086	1	0.882	0.000***	31.914***B
25	948	923	0.086	1	0.882	0.000***	31.914***B
25	957	932	0.086	1	0.882	0.000***	31.914***B
25	964	939	-0.003	-1	-0.059	1	0.142
25	970	945	-0.003	-1	-0.059	1	0.142
25	984	959	-0.015	-1	-0.139	1	0.791
25	985	960	0.107	1	1	0.000***	41.000***B
25	987	962	0.086	1	0.882	0.000***	31.914***B
25	988	963	0.021	1	0.424	0.122	7.380**
25	990	965	0.086	1	0.882	0.000***	31.914***B
25	996	971	0.021	1	0.424	0.122	7.380**
25	1002	977	0.021	1	0.424	0.122	7.380**
25	1004	979	0.107	1	1	0.000***	41.000***B
25	1005	980	0.086	1	0.882	0.000***	31.914***B
25	1011	986	0.021	1	0.424	0.122	7.380**
25	1020	995	-0.003	-1	-0.059	1	0.142
25	1029	1004	0.021	1	0.424	0.122	7.380**
25	1035	1010	0.104	1	0.9	0.000***	33.218***B
25	1040	1015	0.021	1	0.424	0.122	7.380**
25	1044	1019	0.021	1	0.424	0.122	7.380**
25	1050	1025	0.107	1	1	0.000***	41.000***B
25	1053	1028	-0.003	-1	-0.059	1	0.142
25	1056	1031	0.107	1	1	0.000***	41.000***B
25	1069	1044	0.107	1	1	0.000***	41.000***B
25	1071	1046	0.107	1	1	0.000***	41.000***B
25	1077	1052	0.021	1	0.424	0.122	7.380**
25	1083	1058	0.107	1	1	0.000***	41.000***B
25	1086	1061	0.021	1	0.424	0.122	7.380**
25	1107	1082	0.061	0.715	0.631	0.004**	16.328***
25	1116	1091	0.021	1	0.424	0.122	7.380**
25	1117	1092	0.064	1	0.754	0.001***	23.305***
25	1120	1095	0.021	1	0.424	0.122	7.380**
25	1122	1097	0.043	1	0.608	0.012*	15.138***
25	1125	1100	-0.006	-1	-0.084	1	0.292
25	1128	1103	0.107	1	1	0.000***	41.000***B
25	1142	1117	-0.003	-1	-0.059	1	0.142
25	1143	1118	0.021	1	0.424	0.122	7.380**
25	1149	1124	0.021	1	0.424	0.122	7.380**
25	1158	1133	0.107	1	1	0.000***	41.000***B
25	1164	1139	0.064	1	0.754	0.001***	23.305***
25	1167	1142	0.107	1	1	0.000***	41.000***B
25	1173	1148	-0.003	-1	-0.059	1	0.142
25	1188	1163	0.107	1	1	0.000***	41.000***B
25	1191	1166	0.107	1	1	0.000***	41.000***B
25	1194	1169	0.064	1	0.754	0.001***	23.305***
25	1204	1179	-0.003	-1	-0.059	1	0.142
25	1210	1185	0.064	1	0.754	0.001***	23.305***
25	1211	1186	0.064	1	0.754	0.001***	23.305***
25	1223	1198	-0.006	-1	-0.084	1	0.292
25	1224	1199	0.107	1	1	0.000***	41.000***B
25	1230	1205	-0.003	-1	-0.059	1	0.142
25	1236	1211	0.021	1	0.424	0.122	7.380**
25	1243	1218	0.086	1	0.882	0.000***	31.914***B
25	1245	1220	0.086	1	0.882	0.000***	31.914***B
25	1266	1241	0.107	1	1	0.000***	41.000***B
25	1269	1244	0.086	1	0.882	0.000***	31.914***B
25	1278	1253	0.107	1	1	0.000***	41.000***B
25	1279	1254	0.086	1	0.882	0.000***	31.914***B
25	1288	1263	0.086	1	0.882	0.000***	31.914***B
25	1289	1264	-0.003	-1	-0.059	1	0.142
25	1290	1265	0.086	1	0.882	0.000***	31.914***B
25	1291	1266	0.021	1	0.424	0.122	7.380**
25	1299	1274	0.101	1	0.821	0.000***	27.659***B
25	1302	1277	0.107	1	1	0.000***	41.000***B
25	1308	1283	0.107	1	1	0.000***	41.000***B
25	1314	1289	0.107	1	1	0.000***	41.000***B
25	1323	1298	0.101	1	0.821	0.000***	27.659***B
25	1332	1307	-0.006	-1	-0.084	1	0.292
25	1344	1319	0.021	1	0.424	0.122	7.380**
25	1365	1340	0.08	0.766	0.689	0.001***	19.476***
25	1368	1343	0.101	1	0.821	0.000***	27.659***B
25	1371	1346	0.107	1	1	0.000***	41.000***B
25	1374	1349	-0.009	-1	-0.105	1	0.45
25	1377	1352	-0.006	-1	-0.084	1	0.292
25	1380	1355	0.101	1	0.821	0.000***	27.659***B
25	1383	1358	0.107	1	1	0.000***	41.000***B
25	1392	1367	-0.003	-1	-0.059	1	0.142
25	1397	1372	0.107	1	1	0.000***	41.000***B
25	1398	1373	0.107	1	1	0.000***	41.000***B
25	1401	1376	0.101	1	0.821	0.000***	27.659***B
25	1408	1383	0.101	1	0.821	0.000***	27.659***B
25	1410	1385	0.107	1	1	0.000***	41.000***B
25	1414	1389	0.021	1	0.424	0.122	7.380**
25	1416	1391	-0.006	-1	-0.084	1	0.292
25	1417	1392	0.101	1	0.821	0.000***	27.659***B
25	1422	1397	0.107	1	1	0.000***	41.000***B
25	1434	1409	-0.006	-1	-0.084	1	0.292
25	1441	1416	0.107	1	1	0.000***	41.000***B
25	1442	1417	0.101	1	0.821	0.000***	27.659***B
25	1446	1421	0.107	1	1	0.000***	41.000***B
25	1449	1424	0.107	1	1	0.000***	41.000***B
25	1450	1425	-0.03	-1	-0.212	0.31	1.837
25	1453	1428	0.101	1	0.821	0.000***	27.659***B
25	1459	1434	0.107	1	1	0.000***	41.000***B
30	33	3	-0.002	-1	-0.051	1	0.108
30	35	5	0.023	1	0.698	0.049*	19.988***
30	36	6	-0.002	-1	-0.051	1	0.108
30	42	12	-0.006	-1	-0.084	1	0.292
30	43	13	-0.006	-1	-0.084	1	0.292
30	45	15	0.023	1	0.698	0.049*	19.988***
30	56	26	-0.001	-1	-0.036	1	0.053
30	57	27	0.02	0.446	0.307	0.188	3.868*
30	60	30	-0.006	-1	-0.084	1	0.292
30	64	34	0.023	1	0.698	0.049*	19.988***
30	66	36	-0.006	-1	-0.084	1	0.292
30	69	39	0.014	0.359	0.153	0.395	0.966
30	70	40	0.02	0.446	0.307	0.188	3.868*
30	71	41	-0.021	-1	-0.2	0.495	1.645
30	76	46	-0.001	-1	-0.036	1	0.053
30	78	48	0.023	1	0.698	0.049*	19.988***
30	81	51	-0.02	-1	-0.191	0.502	1.489
30	87	57	0.037	1	0.399	0.055	6.518*
30	106	76	0.023	1	0.698	0.049*	19.988***
30	108	78	0.023	1	0.698	0.049*	19.988***
30	113	83	-0.001	-1	-0.036	1	0.053
30	114	84	0.037	1	0.399	0.055	6.518*
30	126	96	0.043	1	0.608	0.012*	15.138***
30	129	99	0.022	0.474	0.474	0.096	9.226**
30	135	105	0.023	1	0.698	0.049*	19.988***
30	138	108	0.023	1	0.698	0.049*	19.988***
30	156	126	0.02	0.446	0.307	0.188	3.868*
30	164	134	0.043	1	0.608	0.012*	15.138***
30	165	135	0.023	1	0.698	0.049*	19.988***
30	166	136	0.023	1	0.698	0.049*	19.988***
30	171	141	0.023	1	0.698	0.049*	19.988***
30	175	145	-0.001	-1	-0.036	1	0.053
30	177	147	0.043	1	0.608	0.012*	15.138***
30	192	162	0.043	1	0.608	0.012*	15.138***
30	193	163	-0.015	-1	-0.154	0.556	0.976
30	194	164	-0.02	-1	-0.191	0.502	1.489
30	195	165	0.023	1	0.698	0.049*	19.988***
30	198	168	0.043	1	0.608	0.012*	15.138***
30	201	171	0.023	1	0.698	0.049*	19.988***
30	202	172	0.043	1	0.608	0.012*	15.138***
30	213	183	-0.001	-1	-0.036	1	0.053
30	219	189	0.043	1	0.608	0.012*	15.138***
30	231	201	0.043	1	0.608	0.012*	15.138***
30	237	207	0.02	0.446	0.307	0.188	3.868*
30	238	208	0.02	0.446	0.307	0.188	3.868*
30	247	217	0.043	1	0.608	0.012*	15.138***
30	249	219	0.02	0.446	0.307	0.188	3.868*
30	258	228	0.023	1	0.698	0.049*	19.988***
30	261	231	0.02	0.446	0.307	0.188	3.868*
30	264	234	0.023	1	0.698	0.049*	19.988***
30	277	247	-0.001	-1	-0.036	1	0.053
30	279	249	0.02	0.446	0.307	0.188	3.868*
30	280	250	0.043	1	0.608	0.012*	15.138***
30	281	251	0.043	1	0.608	0.012*	15.138***
30	297	267	0.043	1	0.608	0.012*	15.138***
30	298	268	-0.001	-1	-0.036	1	0.053
30	299	269	-0.001	-1	-0.036	1	0.053
30	300	270	0.043	1	0.608	0.012*	15.138***
30	312	282	0.02	0.446	0.307	0.188	3.868*
30	318	288	0.043	1	0.608	0.012*	15.138***
30	320	290	-0.001	-1	-0.036	1	0.053
30	325	295	-0.001	-1	-0.036	1	0.053
30	327	297	0.023	1	0.698	0.049*	19.988***
30	339	309	-0.001	-1	-0.036	1	0.053
30	340	310	-0.001	-1	-0.036	1	0.053
30	341	311	-0.001	-1	-0.036	1	0.053
30	345	315	0.02	0.446	0.307	0.188	3.868*
30	349	319	0.043	1	0.608	0.012*	15.138***
30	354	324	0.023	1	0.698	0.049*	19.988***
30	366	336	0.043	1	0.608	0.012*	15.138***
30	369	339	0.023	1	0.698	0.049*	19.988***
30	381	351	-0.001	-1	-0.036	1	0.053
30	387	357	0.02	0.446	0.307	0.188	3.868*
30	396	366	0.043	1	0.608	0.012*	15.138***
30	399	369	0.043	1	0.608	0.012*	15.138***
30	406	376	0.043	1	0.608	0.012*	15.138***
30	407	377	0.043	1	0.608	0.012*	15.138***
30	408	378	0.02	0.446	0.307	0.188	3.868*
30	414	384	-0.001	-1	-0.036	1	0.053
30	423	393	0.043	1	0.608	0.012*	15.138***
30	426	396	-0.02	-1	-0.191	0.502	1.489
30	444	414	0.042	1	0.547	0.018*	12.265***
30	446	416	-0.001	-1	-0.036	1	0.053
30	450	420	0.023	1	0.698	0.049*	19.988***
30	453	423	0.043	1	0.608	0.012*	15.138***
30	465	435	0.023	1	0.698	0.049*	19.988***
30	468	438	0.02	0.446	0.307	0.188	3.868*
30	471	441	-0.015	-1	-0.154	0.556	0.976
30	474	444	0.043	1	0.608	0.012*	15.138***
30	478	448	-0.001	-1	-0.036	1	0.053
30	479	449	0.02	0.446	0.307	0.188	3.868*
30	483	453	0.043	1	0.608	0.012*	15.138***
30	486	456	0.02	0.446	0.307	0.188	3.868*
30	487	457	-0.001	-1	-0.036	1	0.053
30	488	458	-0.001	-1	-0.036	1	0.053
30	489	459	0.043	1	0.608	0.012*	15.138***
30	490	460	0.023	1	0.698	0.049*	19.988***
30	495	465	0.043	1	0.608	0.012*	15.138***
30	504	474	0.044	1	0.689	0.007**	19.449***
30	507	477	0.044	1	0.689	0.007**	19.449***
30	521	491	0.044	1	0.689	0.007**	19.449***
30	525	495	0.043	1	0.608	0.012*	15.138***
30	528	498	0.043	1	0.608	0.012*	15.138***
30	530	500	-0.001	-1	-0.036	1	0.053
30	543	513	0.044	1	0.689	0.007**	19.449***
30	555	525	0.043	1	0.608	0.012*	15.138***
30	556	526	0.044	1	0.689	0.007**	19.449***
30	561	531	0.043	1	0.608	0.012*	15.138***
30	568	538	0.044	1	0.689	0.007**	19.449***
30	570	540	0.043	1	0.608	0.012*	15.138***
30	573	543	0.043	1	0.608	0.012*	15.138***
30	574	544	0.043	1	0.608	0.012*	15.138***
30	575	545	0.044	1	0.689	0.007**	19.449***
30	576	546	0.044	1	0.689	0.007**	19.449***
30	588	558	0.021	0.461	0.371	0.143	5.648*
30	597	567	-0.001	-1	-0.036	1	0.053
30	600	570	0.044	1	0.689	0.007**	19.449***
30	604	574	-0.014	-1	-0.146	0.576	0.87
30	612	582	0.044	1	0.689	0.007**	19.449***
30	615	585	0.043	1	0.608	0.012*	15.138***
30	619	589	0.044	1	0.689	0.007**	19.449***
30	627	597	0.043	1	0.608	0.012*	15.138***
30	630	600	0.044	1	0.689	0.007**	19.449***
30	636	606	0.043	1	0.608	0.012*	15.138***
30	637	607	0.043	1	0.608	0.012*	15.138***
30	639	609	0.043	1	0.608	0.012*	15.138***
30	640	610	-0.001	-1	-0.036	1	0.053
30	641	611	-0.001	-1	-0.036	1	0.053
30	643	613	-0.001	-1	-0.036	1	0.053
30	655	625	0.044	1	0.689	0.007**	19.449***
30	657	627	-0.001	-1	-0.036	1	0.053
30	666	636	0.043	1	0.608	0.012*	15.138***
30	669	639	0.043	1	0.608	0.012*	15.138***
30	672	642	-0.001	-1	-0.036	1	0.053
30	678	648	0.043	1	0.608	0.012*	15.138***
30	682	652	0.043	1	0.608	0.012*	15.138***
30	683	653	-0.001	-1	-0.036	1	0.053
30	684	654	0.044	1	0.689	0.007**	19.449***
30	693	663	0.044	1	0.689	0.007**	19.449***
30	695	665	0.023	1	0.698	0.049*	19.988***
30	708	678	-0.023	-1	-0.21	0.49	1.816
30	717	687	0.023	1	0.698	0.049*	19.988***
30	719	689	0.043	1	0.608	0.012*	15.138***
30	723	693	0.043	1	0.608	0.012*	15.138***
30	738	708	0.043	1	0.608	0.012*	15.138***
30	745	715	-0.001	-1	-0.036	1	0.053
30	753	723	0.043	1	0.608	0.012*	15.138***
30	756	726	0.043	1	0.608	0.012*	15.138***
30	759	729	0.043	1	0.608	0.012*	15.138***
30	765	735	0.043	1	0.608	0.012*	15.138***
30	783	753	0.043	1	0.608	0.012*	15.138***
30	786	756	0.043	1	0.608	0.012*	15.138***
30	789	759	0.043	1	0.608	0.012*	15.138***
30	804	774	0.043	1	0.608	0.012*	15.138***
30	813	783	0.043	1	0.608	0.012*	15.138***
30	822	792	0.043	1	0.608	0.012*	15.138***
30	836	806	0.043	1	0.608	0.012*	15.138***
30	838	808	0.043	1	0.608	0.012*	15.138***
30	840	810	0.043	1	0.608	0.012*	15.138***
30	843	813	0.043	1	0.608	0.012*	15.138***
30	845	815	0.043	1	0.608	0.012*	15.138***
30	846	816	0.043	1	0.608	0.012*	15.138***
30	850	820	0.043	1	0.608	0.012*	15.138***
30	855	825	-0.02	-1	-0.191	0.502	1.489
30	861	831	0.043	1	0.608	0.012*	15.138***
30	864	834	-0.001	-1	-0.036	1	0.053
30	867	837	0.043	1	0.608	0.012*	15.138***
30	879	849	0.043	1	0.608	0.012*	15.138***
30	880	850	-0.001	-1	-0.036	1	0.053
30	918	888	0.043	1	0.608	0.012*	15.138***
30	919	889	0.042	1	0.547	0.018*	12.265***
30	920	890	0.043	1	0.608	0.012*	15.138***
30	921	891	0.043	1	0.608	0.012*	15.138***
30	922	892	0.043	1	0.608	0.012*	15.138***
30	926	896	-0.001	-1	-0.036	1	0.053
30	927	897	0.043	1	0.608	0.012*	15.138***
30	929	899	0.043	1	0.608	0.012*	15.138***
30	935	905	0.043	1	0.608	0.012*	15.138***
30	937	907	0.043	1	0.608	0.012*	15.138***
30	940	910	0.043	1	0.608	0.012*	15.138***
30	942	912	0.043	1	0.608	0.012*	15.138***
30	943	913	0.043	1	0.608	0.012*	15.138***
30	945	915	0.02	0.446	0.307	0.188	3.868*
30	948	918	0.02	0.446	0.307	0.188	3.868*
30	957	927	0.02	0.446	0.307	0.188	3.868*
30	964	934	-0.001	-1	-0.036	1	0.053
30	970	940	-0.001	-1	-0.036	1	0.053
30	984	954	-0.006	-1	-0.084	1	0.292
30	985	955	0.043	1	0.608	0.012*	15.138***
30	987	957	0.02	0.446	0.307	0.188	3.868*
30	988	958	0.023	1	0.698	0.049*	19.988***
30	990	960	0.02	0.446	0.307	0.188	3.868*
30	996	966	0.023	1	0.698	0.049*	19.988***
30	1002	972	0.023	1	0.698	0.049*	19.988***
30	1004	974	0.043	1	0.608	0.012*	15.138***
30	1005	975	0.02	0.446	0.307	0.188	3.868*
30	1011	981	0.023	1	0.698	0.049*	19.988***
30	1020	990	-0.001	-1	-0.036	1	0.053
30	1029	999	0.023	1	0.698	0.049*	19.988***
30	1035	1005	0.042	1	0.547	0.018*	12.265***
30	1040	1010	0.023	1	0.698	0.049*	19.988***
30	1044	1014	0.023	1	0.698	0.049*	19.988***
30	1050	1020	0.043	1	0.608	0.012*	15.138***
30	1053	1023	-0.001	-1	-0.036	1	0.053
30	1056	1026	0.043	1	0.608	0.012*	15.138***
30	1069	1039	0.043	1	0.608	0.012*	15.138***
30	1071	1041	0.043	1	0.608	0.012*	15.138***
30	1077	1047	-0.001	-1	-0.036	1	0.053
30	1083	1053	0.043	1	0.608	0.012*	15.138***
30	1086	1056	-0.001	-1	-0.036	1	0.053
30	1107	1077	0.02	0.446	0.307	0.188	3.868*
30	1116	1086	-0.001	-1	-0.036	1	0.053
30	1117	1087	0.021	0.461	0.371	0.143	5.648*
30	1120	1090	0.023	1	0.698	0.049*	19.988***
30	1122	1092	0.022	0.474	0.474	0.096	9.226**
30	1125	1095	-0.002	-1	-0.051	1	0.108
30	1128	1098	0.043	1	0.608	0.012*	15.138***
30	1142	1112	-0.001	-1	-0.036	1	0.053
30	1143	1113	-0.001	-1	-0.036	1	0.053
30	1149	1119	-0.001	-1	-0.036	1	0.053
30	1158	1128	0.043	1	0.608	0.012*	15.138***
30	1164	1134	0.021	0.461	0.371	0.143	5.648*
30	1167	1137	0.043	1	0.608	0.012*	15.138***
30	1173	1143	-0.001	-1	-0.036	1	0.053
30	1188	1158	0.043	1	0.608	0.012*	15.138***
30	1191	1161	0.043	1	0.608	0.012*	15.138***
30	1194	1164	0.021	0.461	0.371	0.143	5.648*
30	1204	1174	-0.001	-1	-0.036	1	0.053
30	1210	1180	0.021	0.461	0.371	0.143	5.648*
30	1211	1181	0.021	0.461	0.371	0.143	5.648*
30	1223	1193	-0.002	-1	-0.051	1	0.108
30	1224	1194	0.043	1	0.608	0.012*	15.138***
30	1230	1200	-0.001	-1	-0.036	1	0.053
30	1236	1206	0.023	1	0.698	0.049*	19.988***
30	1243	1213	0.02	0.446	0.307	0.188	3.868*
30	1245	1215	0.02	0.446	0.307	0.188	3.868*
30	1266	1236	0.043	1	0.608	0.012*	15.138***
30	1269	1239	0.02	0.446	0.307	0.188	3.868*
30	1278	1248	0.043	1	0.608	0.012*	15.138***
30	1279	1249	0.02	0.446	0.307	0.188	3.868*
30	1288	1258	0.02	0.446	0.307	0.188	3.868*
30	1289	1259	-0.001	-1	-0.036	1	0.053
30	1290	1260	0.02	0.446	0.307	0.188	3.868*
30	1291	1261	0.023	1	0.698	0.049*	19.988***
30	1299	1269	0.04	1	0.499	0.026*	10.212**
30	1302	1272	0.043	1	0.608	0.012*	15.138***
30	1308	1278	0.043	1	0.608	0.012*	15.138***
30	1314	1284	0.043	1	0.608	0.012*	15.138***
30	1323	1293	0.04	1	0.499	0.026*	10.212**
30	1332	1302	-0.002	-1	-0.051	1	0.108
30	1344	1314	0.023	1	0.698	0.049*	19.988***
30	1365	1335	0.017	0.414	0.227	0.274	2.105
30	1368	1338	0.04	1	0.499	0.026*	10.212**
30	1371	1341	0.043	1	0.608	0.012*	15.138***
30	1374	1344	-0.004	-1	-0.064	1	0.166
30	1377	1347	-0.002	-1	-0.051	1	0.108
30	1380	1350	0.04	1	0.499	0.026*	10.212**
30	1383	1353	0.043	1	0.608	0.012*	15.138***
30	1392	1362	-0.001	-1	-0.036	1	0.053
30	1397	1367	0.043	1	0.608	0.012*	15.138***
30	1398	1368	0.043	1	0.608	0.012*	15.138***
30	1401	1371	0.04	1	0.499	0.026*	10.212**
30	1408	1378	0.04	1	0.499	0.026*	10.212**
30	1410	1380	0.043	1	0.608	0.012*	15.138***
30	1414	1384	0.023	1	0.698	0.049*	19.988***
30	1416	1386	-0.002	-1	-0.051	1	0.108
30	1417	1387	0.04	1	0.499	0.026*	10.212**
30	1422	1392	0.043	1	0.608	0.012*	15.138***
30	1434	1404	-0.002	-1	-0.051	1	0.108
30	1441	1411	0.043	1	0.608	0.012*	15.138***
30	1442	1412	0.04	1	0.499	0.026*	10.212**
30	1446	1416	0.043	1	0.608	0.012*	15.138***
30	1449	1419	0.043	1	0.608	0.012*	15.138***
30	1450	1420	-0.012	-1	-0.129	1	0.678
30	1453	1423	0.04	1	0.499	0.026*	10.212**
30	1459	1429	0.043	1	0.608	0.012*	15.138***
33	35	2	-0.001	-1	-0.036	1	0.053
33	36	3	0.046	1	1	0.001**	41.000***B
33	42	9	0.043	1	0.608	0.012*	15.138***
33	43	10	0.043	1	0.608	0.012*	15.138***
33	45	12	-0.001	-1	-0.036	1	0.053
33	56	23	-0.001	-1	-0.036	1	0.053
33	57	24	-0.005	-1	-0.074	1	0.227
33	60	27	0.043	1	0.608	0.012*	15.138***
33	64	31	-0.001	-1	-0.036	1	0.053
33	66	33	0.043	1	0.608	0.012*	15.138***
33	69	36	0.038	1	0.427	0.044*	7.476**
33	70	37	-0.005	-1	-0.074	1	0.227
33	71	38	-0.021	-1	-0.2	0.495	1.645
33	76	43	-0.001	-1	-0.036	1	0.053
33	78	45	-0.001	-1	-0.036	1	0.053
33	81	48	-0.02	-1	-0.191	0.502	1.489
33	87	54	0.037	1	0.399	0.055	6.518*
33	106	73	-0.001	-1	-0.036	1	0.053
33	108	75	-0.001	-1	-0.036	1	0.053
33	113	80	-0.001	-1	-0.036	1	0.053
33	114	81	0.037	1	0.399	0.055	6.518*
33	126	93	-0.006	-1	-0.084	1	0.292
33	129	96	-0.002	-1	-0.051	1	0.108
33	135	102	-0.001	-1	-0.036	1	0.053
33	138	105	-0.001	-1	-0.036	1	0.053
33	156	123	-0.005	-1	-0.074	1	0.227
33	164	131	-0.006	-1	-0.084	1	0.292
33	165	132	-0.001	-1	-0.036	1	0.053
33	166	133	-0.001	-1	-0.036	1	0.053
33	171	138	-0.001	-1	-0.036	1	0.053
33	175	142	-0.001	-1	-0.036	1	0.053
33	177	144	-0.006	-1	-0.084	1	0.292
33	192	159	-0.006	-1	-0.084	1	0.292
33	193	160	-0.015	-1	-0.154	0.556	0.976
33	194	161	-0.02	-1	-0.191	0.502	1.489
33	195	162	-0.001	-1	-0.036	1	0.053
33	198	165	-0.006	-1	-0.084	1	0.292
33	201	168	-0.001	-1	-0.036	1	0.053
33	202	169	-0.006	-1	-0.084	1	0.292
33	213	180	-0.001	-1	-0.036	1	0.053
33	219	186	-0.006	-1	-0.084	1	0.292
33	231	198	-0.006	-1	-0.084	1	0.292
33	237	204	-0.005	-1	-0.074	1	0.227
33	238	205	-0.005	-1	-0.074	1	0.227
33	247	214	-0.006	-1	-0.084	1	0.292
33	249	216	-0.005	-1	-0.074	1	0.227
33	258	225	-0.001	-1	-0.036	1	0.053
33	261	228	-0.005	-1	-0.074	1	0.227
33	264	231	-0.001	-1	-0.036	1	0.053
33	277	244	-0.001	-1	-0.036	1	0.053
33	279	246	-0.005	-1	-0.074	1	0.227
33	280	247	-0.006	-1	-0.084	1	0.292
33	281	248	-0.006	-1	-0.084	1	0.292
33	297	264	-0.006	-1	-0.084	1	0.292
33	298	265	-0.001	-1	-0.036	1	0.053
33	299	266	-0.001	-1	-0.036	1	0.053
33	300	267	-0.006	-1	-0.084	1	0.292
33	312	279	-0.005	-1	-0.074	1	0.227
33	318	285	-0.006	-1	-0.084	1	0.292
33	320	287	-0.001	-1	-0.036	1	0.053
33	325	292	-0.001	-1	-0.036	1	0.053
33	327	294	-0.001	-1	-0.036	1	0.053
33	339	306	0.023	1	0.698	0.049*	19.988***
33	340	307	-0.001	-1	-0.036	1	0.053
33	341	308	-0.001	-1	-0.036	1	0.053
33	345	312	-0.005	-1	-0.074	1	0.227
33	349	316	-0.006	-1	-0.084	1	0.292
33	354	321	-0.001	-1	-0.036	1	0.053
33	366	333	-0.006	-1	-0.084	1	0.292
33	369	336	-0.001	-1	-0.036	1	0.053
33	381	348	-0.001	-1	-0.036	1	0.053
33	387	354	-0.005	-1	-0.074	1	0.227
33	396	363	-0.006	-1	-0.084	1	0.292
33	399	366	-0.006	-1	-0.084	1	0.292
33	406	373	-0.006	-1	-0.084	1	0.292
33	407	374	-0.006	-1	-0.084	1	0.292
33	408	375	-0.005	-1	-0.074	1	0.227
33	414	381	-0.001	-1	-0.036	1	0.053
33	423	390	-0.006	-1	-0.084	1	0.292
33	426	393	-0.02	-1	-0.191	0.502	1.489
33	444	411	0.017	0.414	0.227	0.274	2.105
33	446	413	-0.001	-1	-0.036	1	0.053
33	450	417	-0.001	-1	-0.036	1	0.053
33	453	420	-0.006	-1	-0.084	1	0.292
33	465	432	-0.001	-1	-0.036	1	0.053
33	468	435	-0.005	-1	-0.074	1	0.227
33	471	438	-0.015	-1	-0.154	0.556	0.976
33	474	441	-0.006	-1	-0.084	1	0.292
33	478	445	-0.001	-1	-0.036	1	0.053
33	479	446	-0.005	-1	-0.074	1	0.227
33	483	450	-0.006	-1	-0.084	1	0.292
33	486	453	-0.005	-1	-0.074	1	0.227
33	487	454	-0.001	-1	-0.036	1	0.053
33	488	455	-0.001	-1	-0.036	1	0.053
33	489	456	-0.006	-1	-0.084	1	0.292
33	490	457	-0.001	-1	-0.036	1	0.053
33	495	462	-0.006	-1	-0.084	1	0.292
33	504	471	-0.005	-1	-0.074	1	0.227
33	507	474	-0.005	-1	-0.074	1	0.227
33	521	488	-0.005	-1	-0.074	1	0.227
33	525	492	-0.006	-1	-0.084	1	0.292
33	528	495	-0.006	-1	-0.084	1	0.292
33	530	497	-0.001	-1	-0.036	1	0.053
33	543	510	-0.005	-1	-0.074	1	0.227
33	555	522	-0.006	-1	-0.084	1	0.292
33	556	523	-0.005	-1	-0.074	1	0.227
33	561	528	-0.006	-1	-0.084	1	0.292
33	568	535	-0.005	-1	-0.074	1	0.227
33	570	537	-0.006	-1	-0.084	1	0.292
33	573	540	-0.006	-1	-0.084	1	0.292
33	574	541	-0.006	-1	-0.084	1	0.292
33	575	542	-0.005	-1	-0.074	1	0.227
33	576	543	-0.005	-1	-0.074	1	0.227
33	588	555	-0.004	-1	-0.064	1	0.166
33	597	564	0.023	1	0.698	0.049*	19.988***
33	600	567	-0.005	-1	-0.074	1	0.227
33	604	571	-0.014	-1	-0.146	0.576	0.87
33	612	579	-0.005	-1	-0.074	1	0.227
33	615	582	-0.006	-1	-0.084	1	0.292
33	619	586	-0.005	-1	-0.074	1	0.227
33	627	594	-0.006	-1	-0.084	1	0.292
33	630	597	-0.005	-1	-0.074	1	0.227
33	636	603	-0.006	-1	-0.084	1	0.292
33	637	604	-0.006	-1	-0.084	1	0.292
33	639	606	-0.006	-1	-0.084	1	0.292
33	640	607	-0.001	-1	-0.036	1	0.053
33	641	608	-0.001	-1	-0.036	1	0.053
33	643	610	-0.001	-1	-0.036	1	0.053
33	655	622	-0.005	-1	-0.074	1	0.227
33	657	624	-0.001	-1	-0.036	1	0.053
33	666	633	-0.006	-1	-0.084	1	0.292
33	669	636	-0.006	-1	-0.084	1	0.292
33	672	639	-0.001	-1	-0.036	1	0.053
33	678	645	-0.006	-1	-0.084	1	0.292
33	682	649	-0.006	-1	-0.084	1	0.292
33	683	650	0.023	1	0.698	0.049*	19.988***
33	684	651	-0.005	-1	-0.074	1	0.227
33	693	660	-0.005	-1	-0.074	1	0.227
33	695	662	-0.001	-1	-0.036	1	0.053
33	708	675	0.026	1	0.244	0.209	2.435
33	717	684	-0.001	-1	-0.036	1	0.053
33	719	686	-0.006	-1	-0.084	1	0.292
33	723	690	-0.006	-1	-0.084	1	0.292
33	738	705	-0.006	-1	-0.084	1	0.292
33	745	712	-0.001	-1	-0.036	1	0.053
33	753	720	-0.006	-1	-0.084	1	0.292
33	756	723	-0.006	-1	-0.084	1	0.292
33	759	726	-0.006	-1	-0.084	1	0.292
33	765	732	-0.006	-1	-0.084	1	0.292
33	783	750	-0.006	-1	-0.084	1	0.292
33	786	753	-0.006	-1	-0.084	1	0.292
33	789	756	-0.006	-1	-0.084	1	0.292
33	804	771	-0.006	-1	-0.084	1	0.292
33	813	780	-0.006	-1	-0.084	1	0.292
33	822	789	-0.006	-1	-0.084	1	0.292
33	836	803	-0.006	-1	-0.084	1	0.292
33	838	805	-0.006	-1	-0.084	1	0.292
33	840	807	-0.006	-1	-0.084	1	0.292
33	843	810	-0.006	-1	-0.084	1	0.292
33	845	812	-0.006	-1	-0.084	1	0.292
33	846	813	-0.006	-1	-0.084	1	0.292
33	850	817	-0.006	-1	-0.084	1	0.292
33	855	822	-0.02	-1	-0.191	0.502	1.489
33	861	828	-0.006	-1	-0.084	1	0.292
33	864	831	0.023	1	0.698	0.049*	19.988***
33	867	834	-0.006	-1	-0.084	1	0.292
33	879	846	-0.006	-1	-0.084	1	0.292
33	880	847	0.023	1	0.698	0.049*	19.988***
33	918	885	-0.006	-1	-0.084	1	0.292
33	919	886	0.017	0.414	0.227	0.274	2.105
33	920	887	-0.006	-1	-0.084	1	0.292
33	921	888	-0.006	-1	-0.084	1	0.292
33	922	889	-0.006	-1	-0.084	1	0.292
33	926	893	-0.001	-1	-0.036	1	0.053
33	927	894	-0.006	-1	-0.084	1	0.292
33	929	896	-0.006	-1	-0.084	1	0.292
33	935	902	-0.006	-1	-0.084	1	0.292
33	937	904	-0.006	-1	-0.084	1	0.292
33	940	907	-0.006	-1	-0.084	1	0.292
33	942	909	-0.006	-1	-0.084	1	0.292
33	943	910	-0.006	-1	-0.084	1	0.292
33	945	912	-0.005	-1	-0.074	1	0.227
33	948	915	-0.005	-1	-0.074	1	0.227
33	957	924	-0.005	-1	-0.074	1	0.227
33	964	931	-0.001	-1	-0.036	1	0.053
33	970	937	-0.001	-1	-0.036	1	0.053
33	984	951	0.043	1	0.608	0.012*	15.138***
33	985	952	-0.006	-1	-0.084	1	0.292
33	987	954	-0.005	-1	-0.074	1	0.227
33	988	955	-0.001	-1	-0.036	1	0.053
33	990	957	-0.005	-1	-0.074	1	0.227
33	996	963	-0.001	-1	-0.036	1	0.053
33	1002	969	-0.001	-1	-0.036	1	0.053
33	1004	971	-0.006	-1	-0.084	1	0.292
33	1005	972	-0.005	-1	-0.074	1	0.227
33	1011	978	-0.001	-1	-0.036	1	0.053
33	1020	987	0.023	1	0.698	0.049*	19.988***
33	1029	996	-0.001	-1	-0.036	1	0.053
33	1035	1002	-0.007	-1	-0.094	1	0.36
33	1040	1007	-0.001	-1	-0.036	1	0.053
33	1044	1011	-0.001	-1	-0.036	1	0.053
33	1050	1017	-0.006	-1	-0.084	1	0.292
33	1053	1020	0.023	1	0.698	0.049*	19.988***
33	1056	1023	-0.006	-1	-0.084	1	0.292
33	1069	1036	-0.006	-1	-0.084	1	0.292
33	1071	1038	-0.006	-1	-0.084	1	0.292
33	1077	1044	-0.001	-1	-0.036	1	0.053
33	1083	1050	-0.006	-1	-0.084	1	0.292
33	1086	1053	-0.001	-1	-0.036	1	0.053
33	1107	1074	-0.005	-1	-0.074	1	0.227
33	1116	1083	-0.001	-1	-0.036	1	0.053
33	1117	1084	-0.004	-1	-0.064	1	0.166
33	1120	1087	-0.001	-1	-0.036	1	0.053
33	1122	1089	-0.002	-1	-0.051	1	0.108
33	1125	1092	0.046	1	1	0.001**	41.000***B
33	1128	1095	-0.006	-1	-0.084	1	0.292
33	1142	1109	-0.001	-1	-0.036	1	0.053
33	1143	1110	-0.001	-1	-0.036	1	0.053
33	1149	1116	-0.001	-1	-0.036	1	0.053
33	1158	1125	-0.006	-1	-0.084	1	0.292
33	1164	1131	-0.004	-1	-0.064	1	0.166
33	1167	1134	-0.006	-1	-0.084	1	0.292
33	1173	1140	0.023	1	0.698	0.049*	19.988***
33	1188	1155	-0.006	-1	-0.084	1	0.292
33	1191	1158	-0.006	-1	-0.084	1	0.292
33	1194	1161	-0.004	-1	-0.064	1	0.166
33	1204	1171	-0.001	-1	-0.036	1	0.053
33	1210	1177	-0.004	-1	-0.064	1	0.166
33	1211	1178	-0.004	-1	-0.064	1	0.166
33	1223	1190	0.046	1	1	0.001**	41.000***B
33	1224	1191	-0.006	-1	-0.084	1	0.292
33	1230	1197	-0.001	-1	-0.036	1	0.053
33	1236	1203	-0.001	-1	-0.036	1	0.053
33	1243	1210	-0.005	-1	-0.074	1	0.227
33	1245	1212	-0.005	-1	-0.074	1	0.227
33	1266	1233	-0.006	-1	-0.084	1	0.292
33	1269	1236	-0.005	-1	-0.074	1	0.227
33	1278	1245	-0.006	-1	-0.084	1	0.292
33	1279	1246	-0.005	-1	-0.074	1	0.227
33	1288	1255	-0.005	-1	-0.074	1	0.227
33	1289	1256	-0.001	-1	-0.036	1	0.053
33	1290	1257	-0.005	-1	-0.074	1	0.227
33	1291	1258	-0.001	-1	-0.036	1	0.053
33	1299	1266	0.04	1	0.499	0.026*	10.212**
33	1302	1269	-0.006	-1	-0.084	1	0.292
33	1308	1275	-0.006	-1	-0.084	1	0.292
33	1314	1281	-0.006	-1	-0.084	1	0.292
33	1323	1290	0.04	1	0.499	0.026*	10.212**
33	1332	1299	0.046	1	1	0.001**	41.000***B
33	1344	1311	-0.001	-1	-0.036	1	0.053
33	1365	1332	0.042	1	0.547	0.018*	12.265***
33	1368	1335	0.04	1	0.499	0.026*	10.212**
33	1371	1338	-0.006	-1	-0.084	1	0.292
33	1374	1341	0.045	1	0.806	0.004**	26.632***B
33	1377	1344	0.046	1	1	0.001**	41.000***B
33	1380	1347	0.04	1	0.499	0.026*	10.212**
33	1383	1350	-0.006	-1	-0.084	1	0.292
33	1392	1359	-0.001	-1	-0.036	1	0.053
33	1397	1364	-0.006	-1	-0.084	1	0.292
33	1398	1365	-0.006	-1	-0.084	1	0.292
33	1401	1368	0.04	1	0.499	0.026*	10.212**
33	1408	1375	0.04	1	0.499	0.026*	10.212**
33	1410	1377	-0.006	-1	-0.084	1	0.292
33	1414	1381	-0.001	-1	-0.036	1	0.053
33	1416	1383	0.046	1	1	0.001**	41.000***B
33	1417	1384	0.04	1	0.499	0.026*	10.212**
33	1422	1389	-0.006	-1	-0.084	1	0.292
33	1434	1401	0.046	1	1	0.001**	41.000***B
33	1441	1408	-0.006	-1	-0.084	1	0.292
33	1442	1409	0.04	1	0.499	0.026*	10.212**
33	1446	1413	-0.006	-1	-0.084	1	0.292
33	1449	1416	-0.006	-1	-0.084	1	0.292
33	1450	1417	-0.012	-1	-0.129	1	0.678
33	1453	1420	0.04	1	0.499	0.026*	10.212**
33	1459	1426	-0.006	-1	-0.084	1	0.292
35	36	1	-0.001	-1	-0.036	1	0.053
35	42	7	-0.003	-1	-0.059	1	0.142
35	43	8	-0.003	-1	-0.059	1	0.142
35	45	10	0.024	1	1	0.024*	41.000***B
35	56	21	-0.001	-1	-0.025	1	0.026
35	57	22	-0.002	-1	-0.052	1	0.111
35	60	25	-0.003	-1	-0.059	1	0.142
35	64	29	0.024	1	1	0.024*	41.000***B
35	66	31	-0.003	-1	-0.059	1	0.142
35	69	34	-0.005	-1	-0.084	1	0.288
35	70	35	-0.002	-1	-0.052	1	0.111
35	71	36	-0.011	-1	-0.14	1	0.802
35	76	41	-0.001	-1	-0.025	1	0.026
35	78	43	0.024	1	1	0.024*	41.000***B
35	81	46	-0.01	-1	-0.133	1	0.726
35	87	52	0.018	1	0.278	0.244	3.178
35	106	71	0.024	1	1	0.024*	41.000***B
35	108	73	0.024	1	1	0.024*	41.000***B
35	113	78	-0.001	-1	-0.025	1	0.026
35	114	79	0.018	1	0.278	0.244	3.178
35	126	91	0.021	1	0.424	0.122	7.380**
35	129	94	0.023	1	0.698	0.049*	19.988***
35	135	100	0.024	1	1	0.024*	41.000***B
35	138	103	0.024	1	1	0.024*	41.000***B
35	156	121	-0.002	-1	-0.052	1	0.111
35	164	129	0.021	1	0.424	0.122	7.380**
35	165	130	0.024	1	1	0.024*	41.000***B
35	166	131	0.024	1	1	0.024*	41.000***B
35	171	136	0.024	1	1	0.024*	41.000***B
35	175	140	-0.001	-1	-0.025	1	0.026
35	177	142	0.021	1	0.424	0.122	7.380**
35	192	157	0.021	1	0.424	0.122	7.380**
35	193	158	-0.008	-1	-0.108	1	0.476
35	194	159	-0.01	-1	-0.133	1	0.726
35	195	160	0.024	1	1	0.024*	41.000***B
35	198	163	0.021	1	0.424	0.122	7.380**
35	201	166	0.024	1	1	0.024*	41.000***B
35	202	167	0.021	1	0.424	0.122	7.380**
35	213	178	-0.001	-1	-0.025	1	0.026
35	219	184	0.021	1	0.424	0.122	7.380**
35	231	196	0.021	1	0.424	0.122	7.380**
35	237	202	-0.002	-1	-0.052	1	0.111
35	238	203	-0.002	-1	-0.052	1	0.111
35	247	212	0.021	1	0.424	0.122	7.380**
35	249	214	-0.002	-1	-0.052	1	0.111
35	258	223	0.024	1	1	0.024*	41.000***B
35	261	226	-0.002	-1	-0.052	1	0.111
35	264	229	0.024	1	1	0.024*	41.000***B
35	277	242	-0.001	-1	-0.025	1	0.026
35	279	244	-0.002	-1	-0.052	1	0.111
35	280	245	0.021	1	0.424	0.122	7.380**
35	281	246	0.021	1	0.424	0.122	7.380**
35	297	262	0.021	1	0.424	0.122	7.380**
35	298	263	-0.001	-1	-0.025	1	0.026
35	299	264	-0.001	-1	-0.025	1	0.026
35	300	265	0.021	1	0.424	0.122	7.380**
35	312	277	-0.002	-1	-0.052	1	0.111
35	318	283	0.021	1	0.424	0.122	7.380**
35	320	285	-0.001	-1	-0.025	1	0.026
35	325	290	-0.001	-1	-0.025	1	0.026
35	327	292	0.024	1	1	0.024*	41.000***B
35	339	304	-0.001	-1	-0.025	1	0.026
35	340	305	-0.001	-1	-0.025	1	0.026
35	341	306	-0.001	-1	-0.025	1	0.026
35	345	310	-0.002	-1	-0.052	1	0.111
35	349	314	0.021	1	0.424	0.122	7.380**
35	354	319	0.024	1	1	0.024*	41.000***B
35	366	331	0.021	1	0.424	0.122	7.380**
35	369	334	0.024	1	1	0.024*	41.000***B
35	381	346	-0.001	-1	-0.025	1	0.026
35	387	352	-0.002	-1	-0.052	1	0.111
35	396	361	0.021	1	0.424	0.122	7.380**
35	399	364	0.021	1	0.424	0.122	7.380**
35	406	371	0.021	1	0.424	0.122	7.380**
35	407	372	0.021	1	0.424	0.122	7.380**
35	408	373	-0.002	-1	-0.052	1	0.111
35	414	379	-0.001	-1	-0.025	1	0.026
35	423	388	0.021	1	0.424	0.122	7.380**
35	426	391	-0.01	-1	-0.133	1	0.726
35	444	409	0.021	1	0.382	0.146	5.979*
35	446	411	-0.001	-1	-0.025	1	0.026
35	450	415	0.024	1	1	0.024*	41.000***B
35	453	418	0.021	1	0.424	0.122	7.380**
35	465	430	0.024	1	1	0.024*	41.000***B
35	468	433	-0.002	-1	-0.052	1	0.111
35	471	436	-0.008	-1	-0.108	1	0.476
35	474	439	0.021	1	0.424	0.122	7.380**
35	478	443	-0.001	-1	-0.025	1	0.026
35	479	444	-0.002	-1	-0.052	1	0.111
35	483	448	0.021	1	0.424	0.122	7.380**
35	486	451	-0.002	-1	-0.052	1	0.111
35	487	452	-0.001	-1	-0.025	1	0.026
35	488	453	-0.001	-1	-0.025	1	0.026
35	489	454	0.021	1	0.424	0.122	7.380**
35	490	455	0.024	1	1	0.024*	41.000***B
35	495	460	0.021	1	0.424	0.122	7.380**
35	504	469	0.022	1	0.481	0.098	9.481**
35	507	472	0.022	1	0.481	0.098	9.481**
35	521	486	0.022	1	0.481	0.098	9.481**
35	525	490	0.021	1	0.424	0.122	7.380**
35	528	493	0.021	1	0.424	0.122	7.380**
35	530	495	-0.001	-1	-0.025	1	0.026
35	543	508	0.022	1	0.481	0.098	9.481**
35	555	520	0.021	1	0.424	0.122	7.380**
35	556	521	0.022	1	0.481	0.098	9.481**
35	561	526	0.021	1	0.424	0.122	7.380**
35	568	533	0.022	1	0.481	0.098	9.481**
35	570	535	0.021	1	0.424	0.122	7.380**
35	573	538	0.021	1	0.424	0.122	7.380**
35	574	539	0.021	1	0.424	0.122	7.380**
35	575	540	0.022	1	0.481	0.098	9.481**
35	576	541	0.022	1	0.481	0.098	9.481**
35	588	553	-0.002	-1	-0.044	1	0.081
35	597	562	-0.001	-1	-0.025	1	0.026
35	600	565	0.022	1	0.481	0.098	9.481**
35	604	569	-0.007	-1	-0.102	1	0.424
35	612	577	0.022	1	0.481	0.098	9.481**
35	615	580	0.021	1	0.424	0.122	7.380**
35	619	584	0.022	1	0.481	0.098	9.481**
35	627	592	0.021	1	0.424	0.122	7.380**
35	630	595	0.022	1	0.481	0.098	9.481**
35	636	601	0.021	1	0.424	0.122	7.380**
35	637	602	0.021	1	0.424	0.122	7.380**
35	639	604	0.021	1	0.424	0.122	7.380**
35	640	605	-0.001	-1	-0.025	1	0.026
35	641	606	-0.001	-1	-0.025	1	0.026
35	643	608	-0.001	-1	-0.025	1	0.026
35	655	620	0.022	1	0.481	0.098	9.481**
35	657	622	-0.001	-1	-0.025	1	0.026
35	666	631	0.021	1	0.424	0.122	7.380**
35	669	634	0.021	1	0.424	0.122	7.380**
35	672	637	-0.001	-1	-0.025	1	0.026
35	678	643	0.021	1	0.424	0.122	7.380**
35	682	647	0.021	1	0.424	0.122	7.380**
35	683	648	-0.001	-1	-0.025	1	0.026
35	684	649	0.022	1	0.481	0.098	9.481**
35	693	658	0.022	1	0.481	0.098	9.481**
35	695	660	0.024	1	1	0.024*	41.000***B
35	708	673	-0.011	-1	-0.147	1	0.885
35	717	682	0.024	1	1	0.024*	41.000***B
35	719	684	0.021	1	0.424	0.122	7.380**
35	723	688	0.021	1	0.424	0.122	7.380**
35	738	703	0.021	1	0.424	0.122	7.380**
35	745	710	-0.001	-1	-0.025	1	0.026
35	753	718	0.021	1	0.424	0.122	7.380**
35	756	721	0.021	1	0.424	0.122	7.380**
35	759	724	0.021	1	0.424	0.122	7.380**
35	765	730	0.021	1	0.424	0.122	7.380**
35	783	748	0.021	1	0.424	0.122	7.380**
35	786	751	0.021	1	0.424	0.122	7.380**
35	789	754	0.021	1	0.424	0.122	7.380**
35	804	769	0.021	1	0.424	0.122	7.380**
35	813	778	0.021	1	0.424	0.122	7.380**
35	822	787	0.021	1	0.424	0.122	7.380**
35	836	801	0.021	1	0.424	0.122	7.380**
35	838	803	0.021	1	0.424	0.122	7.380**
35	840	805	0.021	1	0.424	0.122	7.380**
35	843	808	0.021	1	0.424	0.122	7.380**
35	845	810	0.021	1	0.424	0.122	7.380**
35	846	811	0.021	1	0.424	0.122	7.380**
35	850	815	0.021	1	0.424	0.122	7.380**
35	855	820	-0.01	-1	-0.133	1	0.726
35	861	826	0.021	1	0.424	0.122	7.380**
35	864	829	-0.001	-1	-0.025	1	0.026
35	867	832	0.021	1	0.424	0.122	7.380**
35	879	844	0.021	1	0.424	0.122	7.380**
35	880	845	-0.001	-1	-0.025	1	0.026
35	918	883	0.021	1	0.424	0.122	7.380**
35	919	884	0.021	1	0.382	0.146	5.979*
35	920	885	0.021	1	0.424	0.122	7.380**
35	921	886	0.021	1	0.424	0.122	7.380**
35	922	887	0.021	1	0.424	0.122	7.380**
35	926	891	-0.001	-1	-0.025	1	0.026
35	927	892	0.021	1	0.424	0.122	7.380**
35	929	894	0.021	1	0.424	0.122	7.380**
35	935	900	0.021	1	0.424	0.122	7.380**
35	937	902	0.021	1	0.424	0.122	7.380**
35	940	905	0.021	1	0.424	0.122	7.380**
35	942	907	0.021	1	0.424	0.122	7.380**
35	943	908	0.021	1	0.424	0.122	7.380**
35	945	910	-0.002	-1	-0.052	1	0.111
35	948	913	-0.002	-1	-0.052	1	0.111
35	957	922	-0.002	-1	-0.052	1	0.111
35	964	929	-0.001	-1	-0.025	1	0.026
35	970	935	-0.001	-1	-0.025	1	0.026
35	984	949	-0.003	-1	-0.059	1	0.142
35	985	950	0.021	1	0.424	0.122	7.380**
35	987	952	-0.002	-1	-0.052	1	0.111
35	988	953	0.024	1	1	0.024*	41.000***B
35	990	955	-0.002	-1	-0.052	1	0.111
35	996	961	0.024	1	1	0.024*	41.000***B
35	1002	967	0.024	1	1	0.024*	41.000***B
35	1004	969	0.021	1	0.424	0.122	7.380**
35	1005	970	-0.002	-1	-0.052	1	0.111
35	1011	976	0.024	1	1	0.024*	41.000***B
35	1020	985	-0.001	-1	-0.025	1	0.026
35	1029	994	0.024	1	1	0.024*	41.000***B
35	1035	1000	0.021	1	0.382	0.146	5.979*
35	1040	1005	0.024	1	1	0.024*	41.000***B
35	1044	1009	0.024	1	1	0.024*	41.000***B
35	1050	1015	0.021	1	0.424	0.122	7.380**
35	1053	1018	-0.001	-1	-0.025	1	0.026
35	1056	1021	0.021	1	0.424	0.122	7.380**
35	1069	1034	0.021	1	0.424	0.122	7.380**
35	1071	1036	0.021	1	0.424	0.122	7.380**
35	1077	1042	-0.001	-1	-0.025	1	0.026
35	1083	1048	0.021	1	0.424	0.122	7.380**
35	1086	1051	-0.001	-1	-0.025	1	0.026
35	1107	1072	-0.002	-1	-0.052	1	0.111
35	1116	1081	-0.001	-1	-0.025	1	0.026
35	1117	1082	-0.002	-1	-0.044	1	0.081
35	1120	1085	0.024	1	1	0.024*	41.000***B
35	1122	1087	0.023	1	0.698	0.049*	19.988***
35	1125	1090	-0.001	-1	-0.036	1	0.053
35	1128	1093	0.021	1	0.424	0.122	7.380**
35	1142	1107	-0.001	-1	-0.025	1	0.026
35	1143	1108	-0.001	-1	-0.025	1	0.026
35	1149	1114	-0.001	-1	-0.025	1	0.026
35	1158	1123	0.021	1	0.424	0.122	7.380**
35	1164	1129	-0.002	-1	-0.044	1	0.081
35	1167	1132	0.021	1	0.424	0.122	7.380**
35	1173	1138	-0.001	-1	-0.025	1	0.026
35	1188	1153	0.021	1	0.424	0.122	7.380**
35	1191	1156	0.021	1	0.424	0.122	7.380**
35	1194	1159	-0.002	-1	-0.044	1	0.081
35	1204	1169	-0.001	-1	-0.025	1	0.026
35	1210	1175	-0.002	-1	-0.044	1	0.081
35	1211	1176	-0.002	-1	-0.044	1	0.081
35	1223	1188	-0.001	-1	-0.036	1	0.053
35	1224	1189	0.021	1	0.424	0.122	7.380**
35	1230	1195	-0.001	-1	-0.025	1	0.026
35	1236	1201	0.024	1	1	0.024*	41.000***B
35	1243	1208	-0.002	-1	-0.052	1	0.111
35	1245	1210	-0.002	-1	-0.052	1	0.111
35	1266	1231	0.021	1	0.424	0.122	7.380**
35	1269	1234	-0.002	-1	-0.052	1	0.111
35	1278	1243	0.021	1	0.424	0.122	7.380**
35	1279	1244	-0.002	-1	-0.052	1	0.111
35	1288	1253	-0.002	-1	-0.052	1	0.111
35	1289	1254	-0.001	-1	-0.025	1	0.026
35	1290	1255	-0.002	-1	-0.052	1	0.111
35	1291	1256	0.024	1	1	0.024*	41.000***B
35	1299	1264	0.02	1	0.348	0.171	4.979*
35	1302	1267	0.021	1	0.424	0.122	7.380**
35	1308	1273	0.021	1	0.424	0.122	7.380**
35	1314	1279	0.021	1	0.424	0.122	7.380**
35	1323	1288	0.02	1	0.348	0.171	4.979*
35	1332	1297	-0.001	-1	-0.036	1	0.053
35	1344	1309	0.024	1	1	0.024*	41.000***B
35	1365	1330	-0.004	-1	-0.065	1	0.176
35	1368	1333	0.02	1	0.348	0.171	4.979*
35	1371	1336	0.021	1	0.424	0.122	7.380**
35	1374	1339	-0.002	-1	-0.044	1	0.081
35	1377	1342	-0.001	-1	-0.036	1	0.053
35	1380	1345	0.02	1	0.348	0.171	4.979*
35	1383	1348	0.021	1	0.424	0.122	7.380**
35	1392	1357	-0.001	-1	-0.025	1	0.026
35	1397	1362	0.021	1	0.424	0.122	7.380**
35	1398	1363	0.021	1	0.424	0.122	7.380**
35	1401	1366	0.02	1	0.348	0.171	4.979*
35	1408	1373	0.02	1	0.348	0.171	4.979*
35	1410	1375	0.021	1	0.424	0.122	7.380**
35	1414	1379	0.024	1	1	0.024*	41.000***B
35	1416	1381	-0.001	-1	-0.036	1	0.053
35	1417	1382	0.02	1	0.348	0.171	4.979*
35	1422	1387	0.021	1	0.424	0.122	7.380**
35	1434	1399	-0.001	-1	-0.036	1	0.053
35	1441	1406	0.021	1	0.424	0.122	7.380**
35	1442	1407	0.02	1	0.348	0.171	4.979*
35	1446	1411	0.021	1	0.424	0.122	7.380**
35	1449	1414	0.021	1	0.424	0.122	7.380**
35	1450	1415	-0.006	-1	-0.09	1	0.331
35	1453	1418	0.02	1	0.348	0.171	4.979*
35	1459	1424	0.021	1	0.424	0.122	7.380**
36	42	6	0.043	1	0.608	0.012*	15.138***
36	43	7	0.043	1	0.608	0.012*	15.138***
36	45	9	-0.001	-1	-0.036	1	0.053
36	56	20	-0.001	-1	-0.036	1	0.053
36	57	21	-0.005	-1	-0.074	1	0.227
36	60	24	0.043	1	0.608	0.012*	15.138***
36	64	28	-0.001	-1	-0.036	1	0.053
36	66	30	0.043	1	0.608	0.012*	15.138***
36	69	33	0.038	1	0.427	0.044*	7.476**
36	70	34	-0.005	-1	-0.074	1	0.227
36	71	35	-0.021	-1	-0.2	0.495	1.645
36	76	40	-0.001	-1	-0.036	1	0.053
36	78	42	-0.001	-1	-0.036	1	0.053
36	81	45	-0.02	-1	-0.191	0.502	1.489
36	87	51	0.037	1	0.399	0.055	6.518*
36	106	70	-0.001	-1	-0.036	1	0.053
36	108	72	-0.001	-1	-0.036	1	0.053
36	113	77	-0.001	-1	-0.036	1	0.053
36	114	78	0.037	1	0.399	0.055	6.518*
36	126	90	-0.006	-1	-0.084	1	0.292
36	129	93	-0.002	-1	-0.051	1	0.108
36	135	99	-0.001	-1	-0.036	1	0.053
36	138	102	-0.001	-1	-0.036	1	0.053
36	156	120	-0.005	-1	-0.074	1	0.227
36	164	128	-0.006	-1	-0.084	1	0.292
36	165	129	-0.001	-1	-0.036	1	0.053
36	166	130	-0.001	-1	-0.036	1	0.053
36	171	135	-0.001	-1	-0.036	1	0.053
36	175	139	-0.001	-1	-0.036	1	0.053
36	177	141	-0.006	-1	-0.084	1	0.292
36	192	156	-0.006	-1	-0.084	1	0.292
36	193	157	-0.015	-1	-0.154	0.556	0.976
36	194	158	-0.02	-1	-0.191	0.502	1.489
36	195	159	-0.001	-1	-0.036	1	0.053
36	198	162	-0.006	-1	-0.084	1	0.292
36	201	165	-0.001	-1	-0.036	1	0.053
36	202	166	-0.006	-1	-0.084	1	0.292
36	213	177	-0.001	-1	-0.036	1	0.053
36	219	183	-0.006	-1	-0.084	1	0.292
36	231	195	-0.006	-1	-0.084	1	0.292
36	237	201	-0.005	-1	-0.074	1	0.227
36	238	202	-0.005	-1	-0.074	1	0.227
36	247	211	-0.006	-1	-0.084	1	0.292
36	249	213	-0.005	-1	-0.074	1	0.227
36	258	222	-0.001	-1	-0.036	1	0.053
36	261	225	-0.005	-1	-0.074	1	0.227
36	264	228	-0.001	-1	-0.036	1	0.053
36	277	241	-0.001	-1	-0.036	1	0.053
36	279	243	-0.005	-1	-0.074	1	0.227
36	280	244	-0.006	-1	-0.084	1	0.292
36	281	245	-0.006	-1	-0.084	1	0.292
36	297	261	-0.006	-1	-0.084	1	0.292
36	298	262	-0.001	-1	-0.036	1	0.053
36	299	263	-0.001	-1	-0.036	1	0.053
36	300	264	-0.006	-1	-0.084	1	0.292
36	312	276	-0.005	-1	-0.074	1	0.227
36	318	282	-0.006	-1	-0.084	1	0.292
36	320	284	-0.001	-1	-0.036	1	0.053
36	325	289	-0.001	-1	-0.036	1	0.053
[truncated: 37,343 more rows]

## Sheet: Table S3
Supplementary Table S3. The MDP4-generated genetic recombination infrences including the recombination beginning and end breakpoints coordinates, the recombinant, minor, and major parental sequences represented by the msrA allelic types, as well as p-values calculated across the recombination detection methods
Breakpoint Positions						Recombinant Sequence(s)	Minor Parental Sequence(s)	Major Parental Sequence(s)	Detection Methods
In Alignment		In Recombinant Sequence		Relative to CP184578.1
Begin	End	Begin	End	Begin	End				RDP	GENECONV	Bootscan	Maxchi	Chimaera	SiSscan	PhylPro	3Seq
39	1054	39	1054	39	1054	Allele 33	Allele 35	Allele 1	NS	0.0113	0.00191	7.1e-06	7.14e-06	3.66e-07	NS	6.49e-06
						Allele 32	Allele 36	Allele 15
								Allele 14
								Allele 20
								Allele 21
								Allele 18
								Allele 8
								Allele 6
								Allele 2
								Allele 11
								Allele 4
								Allele 12
								Allele 5
								Allele 9
								Allele 28
								Allele 25
								Allele 16
								Allele 24
								Allele 31
								Allele 23
								Allele 22
								Allele 30
								Allele 19
								Allele 17
								Allele 3
								Allele 27
								Allele 10
								Allele 26
								Allele 13
								Allele 29
								Allele 7
319	1198	319	1198	319	1198	Allele 34	Allele 28	Allele 36	NS	NS	NS	0.00438	0.0303	0.00525	NS	8.43e-05
							Allele 1
							Allele 5
							Allele 24
							Allele 2
							Allele 32
							Allele 25
							Allele 31
							Allele 3
							Allele 10
							Allele 13
							Allele 6
							Allele 7
NS = No significant p-value was recorded for this recombination event using this method.
